# Supplementary material for: Extrinsic immune cell-derived, but not intrinsic oligodendroglial factors contribute to oligodendroglial differentiation block in multiple sclerosis
Source: Acta Neuropathol. 2020 Sep 7;140(5):715–36. doi: 10.1007/s00401-020-02217-8 (PMC7547031; doi:10.1007/s00401-020-02217-8)
Supplement: Supplementary file 2 — Supplementary file2 (XLSX 1148 kb) [file 401_2020_2217_MOESM2_ESM.xlsx]

## Sheet: immune response
Table S5 Proteins expressed in hiOL associated with GO terms “immune response”
C1	C2	C3	RRMS1	RRMS2	RRMS3	C: GOBP name	C: GOMF name	C: GOCC name	C: GOBP slim name	C: GOCC slim name	C: KEGG name	C: Pfam	C: GSEA	C: Keywords	C: GOBP name_	C: GOMF name_	C: GOCC name_	C: GOBP slim name_	C: GOCC slim name_	C: KEGG name_	C: Pfam_	C: GSEA_	C: Keywords_	N: Number of proteins	N: Peptides	N: Razor + unique peptides	N: Unique peptides	N: Sequence coverage [%]	N: Unique + razor sequence coverage [%]	N: Unique sequence coverage [%]	N: Mol. weight [kDa]	N: Q-value	N: Score	N: Intensity	N: MS/MS count	N: iBAQ A_C1	N: iBAQ A_C2	N: iBAQ A_C3	N: iBAQ A_RR1	N: iBAQ A_RR2	N: iBAQ A_RR3	N: iBAQ B_C1	N: iBAQ B_C2	N: iBAQ B_C3	N: iBAQ B_RR1	N: iBAQ B_RR2	N: iBAQ B_RR3	N: A_C1	N: A_C2
25.3632	25.138	25.6282	25.1336	25.8503	25.4297	biological regulation;cell differentiation;cellular developmental process;cellular process;cellular response to stimulus;defense response;developmental process;gamete generation;immune response;immune system process;innate immune response;intracellular signal transduction;male gamete generation;multicellular organismal development;multicellular organismal process;multicellular organismal reproduc…		cell part;cytoplasmic part;cytosol;intracellular part	biological regulation;cell differentiation;cellular process;developmental process;immune system process;multicellular organismal development;multicellular organismal process;response to stimulus;response to stress;signal transduction	cell part;cytosol		WH2	chr7p15;CUI_TCF21_TARGETS_2_DN;GSE11864_UNTREATED_VS_CSF1_IN_MAC_DN;GSE15659_TREG_VS_TCONV_DN;JOHANSSON_GLIOMAGENESIS_BY_PDGFB_DN;LIN_NPAS4_TARGETS_DN;MATZUK_SPERMATOZOA;PEREZ_TP53_TARGETS;VECCHI_GASTRIC_CANCER_EARLY_DN;ZWANG_TRANSIENTLY_UP_BY_2ND_EGF_PULSE_ONLY	Actin-binding;Completeproteome;Cytoplasm;Developmentalprotein;Differentiation;Polymorphism;Referenceproteome;Spermatogenesis	biological regulation;cell differentiation;cellular developmental process;cellular process;cellular response to stimulus;defense response;developmental process;gamete generation;immune response;immune system process;innate immune response;intracellular signal transduction;male gamete generation;multicellular organismal development;multicellular organismal process;multicellular organismal reproduc…		cell part;cytoplasmic part;cytosol;intracellular part	biological regulation;cell differentiation;cellular process;developmental process;immune system process;multicellular organismal development;multicellular organismal process;response to stimulus;response to stress;signal transduction	cell part;cytosol		WH2	chr7p15;CUI_TCF21_TARGETS_2_DN;GSE11864_UNTREATED_VS_CSF1_IN_MAC_DN;GSE15659_TREG_VS_TCONV_DN;JOHANSSON_GLIOMAGENESIS_BY_PDGFB_DN;LIN_NPAS4_TARGETS_DN;MATZUK_SPERMATOZOA;PEREZ_TP53_TARGETS;VECCHI_GASTRIC_CANCER_EARLY_DN;ZWANG_TRANSIENTLY_UP_BY_2ND_EGF_PULSE_ONLY	Actin-binding;Completeproteome;Cytoplasm;Developmentalprotein;Differentiation;Polymorphism;Referenceproteome;Spermatogenesis	1	5	5	5	149	149	149	49457	0	29507	524310000	23	1608800	3406100	1462100	0	5804500	9035800	0	0	0	611360	253180	614550	259293000000000	255237000000000
26.3333	25.3995	26.6417	27.8471	25.2815	25.5109	antigen processing and presentation;antigen processing and presentation of endogenous antigen;antigen processing and presentation of endogenous peptide antigen;antigen processing and presentation of endogenous peptide antigen via MHC class I;antigen processing and presentation of endogenous peptide antigen via MHC class I via ER pathway;antigen processing and presentation of endogenous peptide an…	active transmembrane transporter activity;adenyl nucleotide binding;adenyl ribonucleotide binding;ATP binding;ATPase activity;ATPase activity, coupled;ATPase activity, coupled to movement of substances;ATPase activity, coupled to transmembrane movement of substances;binding;catalytic activity;hydrolase activity;hydrolase activity, acting on acid anhydrides;hydrolase activity, acting on acid anhyd…	cell part;cytoplasmic part;endoplasmic reticulum membrane;endoplasmic reticulum part;integral to endoplasmic reticulum membrane;integral to membrane;integral to organelle membrane;intracellular organelle part;intracellular part;intrinsic to endoplasmic reticulum membrane;intrinsic to membrane;intrinsic to organelle membrane;macromolecular complex;membrane;membrane part;MHC class II protein comple…	biological regulation;cellular process;establishment of localization;immune system process;interspecies interaction between organisms;multi-organism process;peptide transport;protein transport;response to stimulus;transmembrane transport;transport	cell part;macromolecular complex;membrane;MHC protein complex;protein complex	ABC transporters;Antigen processing and presentation;Phagosome;Primary immunodeficiency	ABC_membrane;ABC_tran;C1-set;MHC_II_beta	BORCZUK_MALIGNANT_MESOTHELIOMA_DN;BRUINS_UVC_RESPONSE_VIA_TP53_GROUP_B;BYSTRYKH_HEMATOPOIESIS_STEM_CELL_FLI1;CAGCAGG,MIR-370;CELLULAR_LOCALIZATION;CHARAFE_BREAST_CANCER_LUMINAL_VS_BASAL_DN;CHARAFE_BREAST_CANCER_LUMINAL_VS_MESENCHYMAL_DN;chr6p21;CYTOPLASM;CYTOPLASMIC_PART;ENDOPLASMIC_RETICULUM;ENDOPLASMIC_RETICULUM_LUMEN;ENDOPLASMIC_RETICULUM_PART;ESTABLISHMENT_OF_CELLULAR_LOCALIZATION;ESTABLISHME…	Adaptiveimmunity;Alternativesplicing;ATP-binding;Completeproteome;Disulfidebond;Endoplasmicreticulum;Host-virusinteraction;Immunity;Membrane;MHCII;Nucleotide-binding;Peptidetransport;Polymorphism;Proteintransport;Referenceproteome;Transmembrane;Transmembranehelix;Transport	antigen processing and presentation;antigen processing and presentation of endogenous antigen;antigen processing and presentation of endogenous peptide antigen;antigen processing and presentation of endogenous peptide antigen via MHC class I;antigen processing and presentation of endogenous peptide antigen via MHC class I via ER pathway;antigen processing and presentation of endogenous peptide an…	active transmembrane transporter activity;adenyl nucleotide binding;adenyl ribonucleotide binding;ATP binding;ATPase activity;ATPase activity, coupled;ATPase activity, coupled to movement of substances;ATPase activity, coupled to transmembrane movement of substances;binding;catalytic activity;hydrolase activity;hydrolase activity, acting on acid anhydrides;hydrolase activity, acting on acid anhyd…	cell part;cytoplasmic part;endoplasmic reticulum membrane;endoplasmic reticulum part;integral to endoplasmic reticulum membrane;integral to membrane;integral to organelle membrane;intracellular organelle part;intracellular part;intrinsic to endoplasmic reticulum membrane;intrinsic to membrane;intrinsic to organelle membrane;macromolecular complex;membrane;membrane part;MHC class II protein comple…	biological regulation;cellular process;establishment of localization;immune system process;interspecies interaction between organisms;multi-organism process;peptide transport;protein transport;response to stimulus;transmembrane transport;transport	cell part;macromolecular complex;membrane;MHC protein complex;protein complex	ABC transporters;Antigen processing and presentation;Phagosome;Primary immunodeficiency	ABC_membrane;ABC_tran;C1-set;MHC_II_beta	BORCZUK_MALIGNANT_MESOTHELIOMA_DN;BRUINS_UVC_RESPONSE_VIA_TP53_GROUP_B;BYSTRYKH_HEMATOPOIESIS_STEM_CELL_FLI1;CAGCAGG,MIR-370;CELLULAR_LOCALIZATION;CHARAFE_BREAST_CANCER_LUMINAL_VS_BASAL_DN;CHARAFE_BREAST_CANCER_LUMINAL_VS_MESENCHYMAL_DN;chr6p21;CYTOPLASM;CYTOPLASMIC_PART;ENDOPLASMIC_RETICULUM;ENDOPLASMIC_RETICULUM_LUMEN;ENDOPLASMIC_RETICULUM_PART;ESTABLISHMENT_OF_CELLULAR_LOCALIZATION;ESTABLISHME…	Adaptiveimmunity;Alternativesplicing;ATP-binding;Completeproteome;Disulfidebond;Endoplasmicreticulum;Host-virusinteraction;Immunity;Membrane;MHCII;Nucleotide-binding;Peptidetransport;Polymorphism;Proteintransport;Referenceproteome;Transmembrane;Transmembranehelix;Transport	3	11	11	11	186	186	186	92998	0	13037	2600600000	58	4234100	5670500	1945800	43325000	3087100	2086600	0	284600	4189300	3712600	175680	1575700	26963200000000	25926700000000
26.7402	28.4095	28.8171	30.199	27.6706	28.9272	biological regulation;cellular component organization;cellular component organization or biogenesis;defense response;establishment of localization;establishment of localization in cell;establishment of protein localization;establishment of RNA localization;immune response;immune system process;innate immune response;intracellular protein transport;intracellular transport;membrane organization;mRN…	actin-dependent ATPase activity;adenyl nucleotide binding;adenyl ribonucleotide binding;ATP binding;ATPase activity;ATPase activity, coupled;binding;catalytic activity;enzyme binding;GTPase binding;hydrolase activity;hydrolase activity, acting on acid anhydrides;hydrolase activity, acting on acid anhydrides, in phosphorus-containing anhydrides;motor activity;nucleoside-triphosphatase activity;nuc…	basal plasma membrane;brush border;cell part;cell projection;cell projection membrane;cell projection part;cytoplasm;cytoplasmic membrane-bounded vesicle;cytoplasmic part;cytoplasmic vesicle;cytoskeletal part;cytosol;extracellular membrane-bounded organelle;extracellular organelle;extracellular region part;extracellular vesicular exosome;filamentous actin;intracellular membrane-bounded organelle;…	biological regulation;cellular component organization;establishment of localization;immune system process;membrane organization;nucleobase-containing compound transport;protein targeting;protein transport;regulation of transport;response to stimulus;response to stress;transport	brush border;cell part;cell projection;cytoplasm;cytoplasmic membrane-bounded vesicle;cytosol;extracellular organelle;intracellular membrane-bounded organelle;intracellular non-membrane-bounded organelle;intracellular organelle;macromolecular complex;membrane;microvillus;mitochondrion;nuclear pore;nucleolus;nucleoplasm;organelle;plasma membrane;protein complex;vesicle		IQ;Myosin_head;Myosin_TH1	ACCAAAG,MIR-9;ACTIN_CYTOSKELETON;ACTIN_FILAMENT;AFFAR_YY1_TARGETS_UP;BASOLATERAL_PLASMA_MEMBRANE;BLALOCK_ALZHEIMERS_DISEASE_UP;BRUINS_UVC_RESPONSE_VIA_TP53_GROUP_A;CAGCTG_V$AP4_Q5;CELL_PROJECTION;CHIARADONNA_NEOPLASTIC_TRANSFORMATION_CDC25_DN;chr17p13;CUI_TCF21_TARGETS_2_DN;CYCLIN_D1_UP.V1_DN;CYTOPLASM;CYTOSKELETAL_PART;CYTOSKELETON;DANG_REGULATED_BY_MYC_DN;GACAGGG,MIR-339;GATAAGR_V$GATA_C;GAVIN_…	3D-structure;Acetylation;Actin-binding;Alternativesplicing;ATP-binding;Calmodulin-binding;Cellmembrane;Cellprojection;Completeproteome;Cytoplasm;Cytoplasmicvesicle;Directproteinsequencing;Membrane;Methylation;Motorprotein;mRNAtransport;Myosin;Nuclearporecomplex;Nucleotide-binding;Nucleus;Phosphoprotein;Polymorphism;Proteintransport;Referenceproteome;Repeat;Translocation;Transport	biological regulation;cellular component organization;cellular component organization or biogenesis;defense response;establishment of localization;establishment of localization in cell;establishment of protein localization;establishment of RNA localization;immune response;immune system process;innate immune response;intracellular protein transport;intracellular transport;membrane organization;mRN…	actin-dependent ATPase activity;adenyl nucleotide binding;adenyl ribonucleotide binding;ATP binding;ATPase activity;ATPase activity, coupled;binding;catalytic activity;enzyme binding;GTPase binding;hydrolase activity;hydrolase activity, acting on acid anhydrides;hydrolase activity, acting on acid anhydrides, in phosphorus-containing anhydrides;motor activity;nucleoside-triphosphatase activity;nuc…	basal plasma membrane;brush border;cell part;cell projection;cell projection membrane;cell projection part;cytoplasm;cytoplasmic membrane-bounded vesicle;cytoplasmic part;cytoplasmic vesicle;cytoskeletal part;cytosol;extracellular membrane-bounded organelle;extracellular organelle;extracellular region part;extracellular vesicular exosome;filamentous actin;intracellular membrane-bounded organelle;…	biological regulation;cellular component organization;establishment of localization;immune system process;membrane organization;nucleobase-containing compound transport;protein targeting;protein transport;regulation of transport;response to stimulus;response to stress;transport	brush border;cell part;cell projection;cytoplasm;cytoplasmic membrane-bounded vesicle;cytosol;extracellular organelle;intracellular membrane-bounded organelle;intracellular non-membrane-bounded organelle;intracellular organelle;macromolecular complex;membrane;microvillus;mitochondrion;nuclear pore;nucleolus;nucleoplasm;organelle;plasma membrane;protein complex;vesicle		IQ;Myosin_head;Myosin_TH1	ACCAAAG,MIR-9;ACTIN_CYTOSKELETON;ACTIN_FILAMENT;AFFAR_YY1_TARGETS_UP;BASOLATERAL_PLASMA_MEMBRANE;BLALOCK_ALZHEIMERS_DISEASE_UP;BRUINS_UVC_RESPONSE_VIA_TP53_GROUP_A;CAGCTG_V$AP4_Q5;CELL_PROJECTION;CHIARADONNA_NEOPLASTIC_TRANSFORMATION_CDC25_DN;chr17p13;CUI_TCF21_TARGETS_2_DN;CYCLIN_D1_UP.V1_DN;CYTOPLASM;CYTOSKELETAL_PART;CYTOSKELETON;DANG_REGULATED_BY_MYC_DN;GACAGGG,MIR-339;GATAAGR_V$GATA_C;GAVIN_…	3D-structure;Acetylation;Actin-binding;Alternativesplicing;ATP-binding;Calmodulin-binding;Cellmembrane;Cellprojection;Completeproteome;Cytoplasm;Cytoplasmicvesicle;Directproteinsequencing;Membrane;Methylation;Motorprotein;mRNAtransport;Myosin;Nuclearporecomplex;Nucleotide-binding;Nucleus;Phosphoprotein;Polymorphism;Proteintransport;Referenceproteome;Repeat;Translocation;Transport	1	38	38	37	44	44	434	12168	0	32331	31686000000	308	4056300	7154600	5816000	352850000	97948000	83505000	619640	2811500	5645900	1707700	1119800	2584700	278848000000000	285415000000000
30.8933	30.8256	31.0422	30.9549	30.978	30.9249	biological regulation;cellular process;cellular response to stimulus;immune response;immune system process;metabolic process;positive regulation of biological process;positive regulation of catabolic process;positive regulation of cellular catabolic process;positive regulation of cellular metabolic process;positive regulation of cellular process;positive regulation of macromolecule metabolic proc…	binding;catalytic activity;GTP binding;GTPase activity;guanyl nucleotide binding;guanyl ribonucleotide binding;hydrolase activity;hydrolase activity, acting on acid anhydrides;hydrolase activity, acting on acid anhydrides, in phosphorus-containing anhydrides;nucleoside-triphosphatase activity;nucleotide binding;purine nucleotide binding;purine ribonucleoside triphosphate binding;purine ribonucleo…	cell part;cytoplasmic exosome (RNase complex);cytoplasmic part;cytosol;exosome (RNase complex);intracellular part;macromolecular complex;membrane;protein complex	biological regulation;cellular process;immune system process;metabolic process;response to stimulus;signal transduction	cell part;cytosol;exosome (RNase complex);macromolecular complex;membrane;protein complex		GTP_EFTU;GTP_EFTU_D2;GTP_EFTU_D3	ACEVEDO_METHYLATED_IN_LIVER_CANCER_DN;AGUIRRE_PANCREATIC_CANCER_COPY_NUMBER_DN;AMUNDSON_GAMMA_RADIATION_RESPONSE;AMUNDSON_GENOTOXIC_SIGNATURE;BENPORATH_NANOG_TARGETS;BENPORATH_OCT4_TARGETS;BLALOCK_ALZHEIMERS_DISEASE_UP;BYSTRYKH_HEMATOPOIESIS_STEM_CELL_QTL_TRANS;CACGTG_V$MYC_Q2;chr22q13;CTGCAGY_UNKNOWN;DORSAM_HOXA9_TARGETS_UP;GACAATC,MIR-219;GARY_CD5_TARGETS_UP;GATTGGY_V$NFY_Q6_01;GCM_BCL2L1;GCM_D…	Completeproteome;Cytoplasm;GTP-binding;Nucleotide-binding;Phosphoprotein;Polymorphism;Referenceproteome	biological regulation;cellular process;cellular response to stimulus;immune response;immune system process;metabolic process;positive regulation of biological process;positive regulation of catabolic process;positive regulation of cellular catabolic process;positive regulation of cellular metabolic process;positive regulation of cellular process;positive regulation of macromolecule metabolic proc…	binding;catalytic activity;GTP binding;GTPase activity;guanyl nucleotide binding;guanyl ribonucleotide binding;hydrolase activity;hydrolase activity, acting on acid anhydrides;hydrolase activity, acting on acid anhydrides, in phosphorus-containing anhydrides;nucleoside-triphosphatase activity;nucleotide binding;purine nucleotide binding;purine ribonucleoside triphosphate binding;purine ribonucleo…	cell part;cytoplasmic exosome (RNase complex);cytoplasmic part;cytosol;exosome (RNase complex);intracellular part;macromolecular complex;membrane;protein complex	biological regulation;cellular process;immune system process;metabolic process;response to stimulus;signal transduction	cell part;cytosol;exosome (RNase complex);macromolecular complex;membrane;protein complex		GTP_EFTU;GTP_EFTU_D2;GTP_EFTU_D3	ACEVEDO_METHYLATED_IN_LIVER_CANCER_DN;AGUIRRE_PANCREATIC_CANCER_COPY_NUMBER_DN;AMUNDSON_GAMMA_RADIATION_RESPONSE;AMUNDSON_GENOTOXIC_SIGNATURE;BENPORATH_NANOG_TARGETS;BENPORATH_OCT4_TARGETS;BLALOCK_ALZHEIMERS_DISEASE_UP;BYSTRYKH_HEMATOPOIESIS_STEM_CELL_QTL_TRANS;CACGTG_V$MYC_Q2;chr22q13;CTGCAGY_UNKNOWN;DORSAM_HOXA9_TARGETS_UP;GACAATC,MIR-219;GARY_CD5_TARGETS_UP;GATTGGY_V$NFY_Q6_01;GCM_BCL2L1;GCM_D…	Completeproteome;Cytoplasm;GTP-binding;Nucleotide-binding;Phosphoprotein;Polymorphism;Referenceproteome	1	24	24	24	552	552	552	72453	0	32331	37626000000	647	73186000	110340000	216350000	153280000	174310000	180930000	25584000	49511000	48259000	103050000	40075000	79320000	306538000000000	307858000000000
34.3451	34.1983	34.1379	33.8791	34.1374	34.1527	activation of immune response;activation of innate immune response;anaphase-promoting complex-dependent proteasomal ubiquitin-dependent protein catabolic process;antigen processing and presentation;antigen processing and presentation of exogenous antigen;antigen processing and presentation of exogenous peptide antigen;antigen processing and presentation of exogenous peptide antigen via MHC class …		cell part;cytoplasmic part;cytosol;extracellular membrane-bounded organelle;extracellular organelle;extracellular region part;extracellular vesicular exosome;intracellular membrane-bounded organelle;intracellular organelle;intracellular organelle part;intracellular part;macromolecular complex;membrane;membrane-bounded organelle;membrane-bounded vesicle;nuclear part;nucleoplasm;nucleus;organelle;o…	biological regulation;catabolic process;cell cycle;cell death;cell differentiation;cellular component assembly;cellular component organization;cellular macromolecular complex assembly;cellular metabolic process;cellular nitrogen compound metabolic process;cellular process;death;developmental process;immune system process;macromolecular complex assembly;macromolecule metabolic process;macromolecul…	cell part;cytosol;extracellular organelle;intracellular membrane-bounded organelle;intracellular organelle;macromolecular complex;membrane;nucleoplasm;nucleus;organelle;proteasome complex;protein complex;vesicle	Proteasome	PCI	AACTTT_UNKNOWN;ACTAYRNNNCCCR_UNKNOWN;ACTWSNACTNY_UNKNOWN;ASTON_MAJOR_DEPRESSIVE_DISORDER_DN;ATTCTTT,MIR-186;BENPORATH_CYCLING_GENES;BERENJENO_TRANSFORMED_BY_RHOA_UP;BIOCARTA_PROTEASOME_PATHWAY;BLALOCK_ALZHEIMERS_DISEASE_DN;BOYAULT_LIVER_CANCER_SUBCLASS_G3_UP;BROWNE_HCMV_INFECTION_48HR_UP;BYSTRYKH_HEMATOPOIESIS_STEM_CELL_QTL_TRANS;CATGTAA,MIR-496;chr17q12;CONCANNON_APOPTOSIS_BY_EPOXOMICIN_UP;CTTTG…	Acetylation;Alternativesplicing;Completeproteome;Cytoplasm;Directproteinsequencing;Nucleus;Phosphoprotein;Proteasome;Referenceproteome	activation of immune response;activation of innate immune response;anaphase-promoting complex-dependent proteasomal ubiquitin-dependent protein catabolic process;antigen processing and presentation;antigen processing and presentation of exogenous antigen;antigen processing and presentation of exogenous peptide antigen;antigen processing and presentation of exogenous peptide antigen via MHC class …		cell part;cytoplasmic part;cytosol;extracellular membrane-bounded organelle;extracellular organelle;extracellular region part;extracellular vesicular exosome;intracellular membrane-bounded organelle;intracellular organelle;intracellular organelle part;intracellular part;macromolecular complex;membrane;membrane-bounded organelle;membrane-bounded vesicle;nuclear part;nucleoplasm;nucleus;organelle;o…	biological regulation;catabolic process;cell cycle;cell death;cell differentiation;cellular component assembly;cellular component organization;cellular macromolecular complex assembly;cellular metabolic process;cellular nitrogen compound metabolic process;cellular process;death;developmental process;immune system process;macromolecular complex assembly;macromolecule metabolic process;macromolecul…	cell part;cytosol;extracellular organelle;intracellular membrane-bounded organelle;intracellular organelle;macromolecular complex;membrane;nucleoplasm;nucleus;organelle;proteasome complex;protein complex;vesicle	Proteasome	PCI	AACTTT_UNKNOWN;ACTAYRNNNCCCR_UNKNOWN;ACTWSNACTNY_UNKNOWN;ASTON_MAJOR_DEPRESSIVE_DISORDER_DN;ATTCTTT,MIR-186;BENPORATH_CYCLING_GENES;BERENJENO_TRANSFORMED_BY_RHOA_UP;BIOCARTA_PROTEASOME_PATHWAY;BLALOCK_ALZHEIMERS_DISEASE_DN;BOYAULT_LIVER_CANCER_SUBCLASS_G3_UP;BROWNE_HCMV_INFECTION_48HR_UP;BYSTRYKH_HEMATOPOIESIS_STEM_CELL_QTL_TRANS;CATGTAA,MIR-496;chr17q12;CONCANNON_APOPTOSIS_BY_EPOXOMICIN_UP;CTTTG…	Acetylation;Alternativesplicing;Completeproteome;Cytoplasm;Directproteinsequencing;Nucleus;Phosphoprotein;Proteasome;Referenceproteome	1	31	31	31	716	716	716	47463	0	32331	336710000000	2241	881420000	1111200000	1383100000	1385000000	1173700000	2489600000	460460000	631070000	630410000	868120000	622670000	834090000	340869000000000	340553000000000
32.6195	32.5818	32.2729	32.2136	32.3736	32.4692	activation of immune response;activation of innate immune response;anaphase-promoting complex-dependent proteasomal ubiquitin-dependent protein catabolic process;antigen processing and presentation;antigen processing and presentation of exogenous antigen;antigen processing and presentation of exogenous peptide antigen;antigen processing and presentation of exogenous peptide antigen via MHC class …		cell part;cytoplasmic part;cytosol;extracellular membrane-bounded organelle;extracellular organelle;extracellular region part;extracellular vesicular exosome;intracellular organelle part;intracellular part;macromolecular complex;membrane;membrane-bounded organelle;membrane-bounded vesicle;nuclear part;nucleoplasm;organelle;organelle part;proteasome accessory complex;proteasome complex;proteasome …	biological regulation;catabolic process;cell cycle;cell death;cellular metabolic process;cellular nitrogen compound metabolic process;cellular process;death;immune system process;macromolecule metabolic process;macromolecule modification;metabolic process;mitotic cell cycle;nitrogen compound metabolic process;primary metabolic process;protein metabolic process;protein modification by small protei…	cell part;cytosol;extracellular organelle;macromolecular complex;membrane;nucleoplasm;organelle;proteasome complex;protein complex;vesicle	Proteasome	PCI	AIYAR_COBRA1_TARGETS_DN;BIOCARTA_PROTEASOME_PATHWAY;BLALOCK_ALZHEIMERS_DISEASE_DN;BRUINS_UVC_RESPONSE_LATE;CHANG_CORE_SERUM_RESPONSE_UP;chr17q24;CHUANG_OXIDATIVE_STRESS_RESPONSE_UP;CONCANNON_APOPTOSIS_BY_EPOXOMICIN_UP;DELACROIX_RARG_BOUND_MEF;DIAZ_CHRONIC_MEYLOGENOUS_LEUKEMIA_UP;GACTGTT,MIR-212,MIR-132;GSE13484_12H_VS_3H_YF17D_VACCINE_STIM_PBMC_DN;GSE14000_TRANSLATED_RNA_VS_MRNA_DC_UP;GSE14308_TH…	Acetylation;Alternativesplicing;Completeproteome;Directproteinsequencing;Polymorphism;Proteasome;Referenceproteome	activation of immune response;activation of innate immune response;anaphase-promoting complex-dependent proteasomal ubiquitin-dependent protein catabolic process;antigen processing and presentation;antigen processing and presentation of exogenous antigen;antigen processing and presentation of exogenous peptide antigen;antigen processing and presentation of exogenous peptide antigen via MHC class …		cell part;cytoplasmic part;cytosol;extracellular membrane-bounded organelle;extracellular organelle;extracellular region part;extracellular vesicular exosome;intracellular organelle part;intracellular part;macromolecular complex;membrane;membrane-bounded organelle;membrane-bounded vesicle;nuclear part;nucleoplasm;organelle;organelle part;proteasome accessory complex;proteasome complex;proteasome …	biological regulation;catabolic process;cell cycle;cell death;cellular metabolic process;cellular nitrogen compound metabolic process;cellular process;death;immune system process;macromolecule metabolic process;macromolecule modification;metabolic process;mitotic cell cycle;nitrogen compound metabolic process;primary metabolic process;protein metabolic process;protein modification by small protei…	cell part;cytosol;extracellular organelle;macromolecular complex;membrane;nucleoplasm;organelle;proteasome complex;protein complex;vesicle	Proteasome	PCI	AIYAR_COBRA1_TARGETS_DN;BIOCARTA_PROTEASOME_PATHWAY;BLALOCK_ALZHEIMERS_DISEASE_DN;BRUINS_UVC_RESPONSE_LATE;CHANG_CORE_SERUM_RESPONSE_UP;chr17q24;CHUANG_OXIDATIVE_STRESS_RESPONSE_UP;CONCANNON_APOPTOSIS_BY_EPOXOMICIN_UP;DELACROIX_RARG_BOUND_MEF;DIAZ_CHRONIC_MEYLOGENOUS_LEUKEMIA_UP;GACTGTT,MIR-212,MIR-132;GSE13484_12H_VS_3H_YF17D_VACCINE_STIM_PBMC_DN;GSE14000_TRANSLATED_RNA_VS_MRNA_DC_UP;GSE14308_TH…	Acetylation;Alternativesplicing;Completeproteome;Directproteinsequencing;Polymorphism;Proteasome;Referenceproteome	1	25	25	25	531	531	531	52904	0	32331	108260000000	1242	389390000	480060000	475270000	556520000	402470000	785690000	120950000	237690000	166870000	274500000	185070000	255740000	325725000000000	326497000000000
31.2862	31.3869	31.5007	31.3435	31.1923	31.3305	activation of immune response;activation of innate immune response;anaphase-promoting complex-dependent proteasomal ubiquitin-dependent protein catabolic process;antigen processing and presentation;antigen processing and presentation of exogenous antigen;antigen processing and presentation of exogenous peptide antigen;antigen processing and presentation of exogenous peptide antigen via MHC class …	bHLH transcription factor binding;binding;protein binding;protein binding transcription factor activity;transcription coactivator activity;transcription cofactor activity;transcription factor binding;transcription factor binding transcription factor activity	cell part;cytoplasm;cytoplasmic part;cytosol;intracellular membrane-bounded organelle;intracellular organelle;intracellular organelle part;intracellular part;macromolecular complex;membrane-bounded organelle;nuclear part;nucleoplasm;nucleus;organelle;organelle part;proteasome regulatory particle;protein complex	biological regulation;catabolic process;cell cycle;cell death;cellular component assembly;cellular component organization;cellular macromolecular complex assembly;cellular metabolic process;cellular nitrogen compound metabolic process;cellular process;death;immune system process;macromolecular complex assembly;macromolecule metabolic process;macromolecule modification;metabolic process;mitotic ce…	cell part;cytoplasm;cytosol;intracellular membrane-bounded organelle;intracellular organelle;macromolecular complex;nucleoplasm;nucleus;organelle;protein complex		PDZ_2	BENPORATH_NANOG_TARGETS;BYSTRYKH_HEMATOPOIESIS_STEM_CELL_QTL_TRANS;chr12q24;ENK_UV_RESPONSE_KERATINOCYTE_UP;FLECHNER_PBL_KIDNEY_TRANSPLANT_OK_VS_DONOR_UP;GNF2_CDC27;GNF2_MAP2K3;GRABARCZYK_BCL11B_TARGETS_DN;GSE10239_NAIVE_VS_KLRG1INT_EFF_CD8_TCELL_DN;GSE14308_TH17_VS_INDUCED_TREG_DN;GSE14308_TH2_VS_TH17_UP;GSE1448_CTRL_VS_ANTI_VALPHA2_DP_THYMOCYTE_DN;GSE1460_DP_THYMOCYTE_VS_NAIVE_CD4_TCELL_ADULT_B…	Alternativesplicing;Chaperone;Completeproteome;Phosphoprotein;Polymorphism;Referenceproteome	activation of immune response;activation of innate immune response;anaphase-promoting complex-dependent proteasomal ubiquitin-dependent protein catabolic process;antigen processing and presentation;antigen processing and presentation of exogenous antigen;antigen processing and presentation of exogenous peptide antigen;antigen processing and presentation of exogenous peptide antigen via MHC class …	bHLH transcription factor binding;binding;protein binding;protein binding transcription factor activity;transcription coactivator activity;transcription cofactor activity;transcription factor binding;transcription factor binding transcription factor activity	cell part;cytoplasm;cytoplasmic part;cytosol;intracellular membrane-bounded organelle;intracellular organelle;intracellular organelle part;intracellular part;macromolecular complex;membrane-bounded organelle;nuclear part;nucleoplasm;nucleus;organelle;organelle part;proteasome regulatory particle;protein complex	biological regulation;catabolic process;cell cycle;cell death;cellular component assembly;cellular component organization;cellular macromolecular complex assembly;cellular metabolic process;cellular nitrogen compound metabolic process;cellular process;death;immune system process;macromolecular complex assembly;macromolecule metabolic process;macromolecule modification;metabolic process;mitotic ce…	cell part;cytoplasm;cytosol;intracellular membrane-bounded organelle;intracellular organelle;macromolecular complex;nucleoplasm;nucleus;organelle;protein complex		PDZ_2	BENPORATH_NANOG_TARGETS;BYSTRYKH_HEMATOPOIESIS_STEM_CELL_QTL_TRANS;chr12q24;ENK_UV_RESPONSE_KERATINOCYTE_UP;FLECHNER_PBL_KIDNEY_TRANSPLANT_OK_VS_DONOR_UP;GNF2_CDC27;GNF2_MAP2K3;GRABARCZYK_BCL11B_TARGETS_DN;GSE10239_NAIVE_VS_KLRG1INT_EFF_CD8_TCELL_DN;GSE14308_TH17_VS_INDUCED_TREG_DN;GSE14308_TH2_VS_TH17_UP;GSE1448_CTRL_VS_ANTI_VALPHA2_DP_THYMOCYTE_DN;GSE1460_DP_THYMOCYTE_VS_NAIVE_CD4_TCELL_ADULT_B…	Alternativesplicing;Chaperone;Completeproteome;Phosphoprotein;Polymorphism;Referenceproteome	1	12	12	12	448	448	448	24682	0	32331	46421000000	514	223020000	276110000	464560000	648300000	384270000	568950000	99080000	256330000	257760000	280730000	155140000	254190000	309833000000000	309976000000000
30.599	30.7239	30.6505	30.918	30.6289	30.8416	actin cytoskeleton organization;actin filament organization;actin filament-based movement;actin filament-based process;actin polymerization or depolymerization;axon guidance;biological regulation;biosynthetic process;cell cycle phase;cell cycle process;cell division;cell surface receptor linked signaling pathway;cellular biosynthetic process;cellular component assembly;cellular component movement…	enzyme regulator activity;GTPase regulator activity;nucleoside-triphosphatase regulator activity	actin cap;actin cytoskeleton;cell cortex part;cell part;cell projection;cytoplasmic membrane-bounded vesicle;cytoplasmic part;cytoplasmic vesicle;cytoplasmic vesicle membrane;cytoplasmic vesicle part;cytoskeletal part;cytoskeleton;cytosol;endocytic vesicle membrane;extracellular membrane-bounded organelle;extracellular organelle;extracellular region part;extracellular vesicular exosome;intracellu…	biological regulation;biosynthetic process;cell division;cellular component assembly;cellular component movement;cellular component organization;cellular localization;cellular membrane organization;cellular metabolic process;cellular nitrogen compound metabolic process;cellular process;cytoskeleton organization;immune system process;localization;locomotion;macromolecular complex assembly;macromol…	cell part;cell projection;cytoplasmic membrane-bounded vesicle;cytoskeleton;cytosol;extracellular organelle;intracellular membrane-bounded organelle;intracellular non-membrane-bounded organelle;intracellular organelle;membrane;nucleus;organelle;plasma membrane;vesicle	Adherens junction;Bacterial invasion of epithelial cells;Chemokine signaling pathway;Fc gamma R-mediated phagocytosis;Pathogenic Escherichia coli infection;Regulation of actin cytoskeleton;Shigellosis	PBD;WH1;WH2	AACTTT_UNKNOWN;ACTIN_CYTOSKELETON;ACTIN_CYTOSKELETON_ORGANIZATION_AND_BIOGENESIS;ACTIN_FILAMENT_BASED_PROCESS;ACTIN_POLYMERIZATION_AND_OR_DEPOLYMERIZATION;ATM_DN.V1_DN;BENPORATH_EED_TARGETS;BIOCARTA_ACTINY_PATHWAY;BIOCARTA_CDC42RAC_PATHWAY;BIOCARTA_SALMONELLA_PATHWAY;BROWNE_HCMV_INFECTION_20HR_UP;BROWNE_HCMV_INFECTION_8HR_UP;CAGGTG_V$E12_Q6;CASORELLI_ACUTE_PROMYELOCYTIC_LEUKEMIA_UP;CELLULAR_COMPO…	3D-structure;Acetylation;Actin-binding;Cellcycle;Celldivision;Completeproteome;Cytoplasm;Cytoskeleton;Mitosis;Nucleus;Phosphoprotein;Referenceproteome;Repeat;Transcription;Transcriptionregulation	actin cytoskeleton organization;actin filament organization;actin filament-based movement;actin filament-based process;actin polymerization or depolymerization;axon guidance;biological regulation;biosynthetic process;cell cycle phase;cell cycle process;cell division;cell surface receptor linked signaling pathway;cellular biosynthetic process;cellular component assembly;cellular component movement…	enzyme regulator activity;GTPase regulator activity;nucleoside-triphosphatase regulator activity	actin cap;actin cytoskeleton;cell cortex part;cell part;cell projection;cytoplasmic membrane-bounded vesicle;cytoplasmic part;cytoplasmic vesicle;cytoplasmic vesicle membrane;cytoplasmic vesicle part;cytoskeletal part;cytoskeleton;cytosol;endocytic vesicle membrane;extracellular membrane-bounded organelle;extracellular organelle;extracellular region part;extracellular vesicular exosome;intracellu…	biological regulation;biosynthetic process;cell division;cellular component assembly;cellular component movement;cellular component organization;cellular localization;cellular membrane organization;cellular metabolic process;cellular nitrogen compound metabolic process;cellular process;cytoskeleton organization;immune system process;localization;locomotion;macromolecular complex assembly;macromol…	cell part;cell projection;cytoplasmic membrane-bounded vesicle;cytoskeleton;cytosol;extracellular organelle;intracellular membrane-bounded organelle;intracellular non-membrane-bounded organelle;intracellular organelle;membrane;nucleus;organelle;plasma membrane;vesicle	Adherens junction;Bacterial invasion of epithelial cells;Chemokine signaling pathway;Fc gamma R-mediated phagocytosis;Pathogenic Escherichia coli infection;Regulation of actin cytoskeleton;Shigellosis	PBD;WH1;WH2	AACTTT_UNKNOWN;ACTIN_CYTOSKELETON;ACTIN_CYTOSKELETON_ORGANIZATION_AND_BIOGENESIS;ACTIN_FILAMENT_BASED_PROCESS;ACTIN_POLYMERIZATION_AND_OR_DEPOLYMERIZATION;ATM_DN.V1_DN;BENPORATH_EED_TARGETS;BIOCARTA_ACTINY_PATHWAY;BIOCARTA_CDC42RAC_PATHWAY;BIOCARTA_SALMONELLA_PATHWAY;BROWNE_HCMV_INFECTION_20HR_UP;BROWNE_HCMV_INFECTION_8HR_UP;CAGGTG_V$E12_Q6;CASORELLI_ACUTE_PROMYELOCYTIC_LEUKEMIA_UP;CELLULAR_COMPO…	3D-structure;Acetylation;Actin-binding;Cellcycle;Celldivision;Completeproteome;Cytoplasm;Cytoskeleton;Mitosis;Nucleus;Phosphoprotein;Referenceproteome;Repeat;Transcription;Transcriptionregulation	1	17	17	17	535	535	535	54826	0	32331	30855000000	553	67746000	85638000	98398000	251350000	95461000	245180000	41644000	70042000	78388000	137210000	60638000	109820000	304572000000000	305453000000000
28.8615	29.0691	29.4053	29.4088	29.1537	28.8426	adaptive immune response;biological regulation;biosynthetic process;cell activation;cell chemotaxis;cell migration;cell motility;cell surface receptor linked signaling pathway;cellular biosynthetic process;cellular component assembly;cellular component assembly at cellular level;cellular component movement;cellular component organization;cellular component organization at cellular level;cellular …	1-phosphatidylinositol-3-kinase activity;adenyl nucleotide binding;adenyl ribonucleotide binding;ATP binding;binding;catalytic activity;inositol or phosphatidylinositol kinase activity;kinase activity;lipid binding;lipid kinase activity;nucleotide binding;phosphatidylinositol 3-kinase activity;phosphatidylinositol binding;phosphatidylinositol kinase activity;phosphatidylinositol phosphate kinase …	cell part;clathrin-coated vesicle;coated vesicle;cytoplasm;cytoplasmic membrane-bounded vesicle;cytoplasmic part;cytoplasmic vesicle;cytosol;cytosolic part;extracellular membrane-bounded organelle;extracellular organelle;extracellular region part;extracellular vesicular exosome;Golgi apparatus;intracellular membrane-bounded organelle;intracellular organelle;intracellular part;macromolecular compl…	biological regulation;biosynthetic process;cell activation;cell motility;cellular component assembly;cellular component movement;cellular component organization;cellular lipid metabolic process;cellular macromolecular complex assembly;cellular membrane organization;cellular metabolic process;cellular process;circulatory system process;endocytosis;establishment of localization;exocytosis;immune sy…	cell part;cytoplasm;cytoplasmic membrane-bounded vesicle;cytosol;extracellular organelle;Golgi apparatus;intracellular membrane-bounded organelle;intracellular organelle;macromolecular complex;membrane;nucleus;organelle;phosphatidylinositol 3-kinase complex;plasma membrane;protein complex;vesicle	Inositol phosphate metabolism;Phosphatidylinositol signaling system	C2;PI3_PI4_kinase;PI3K_C2;PI3K_rbd;PI3Ka;PX	AAAYWAACM_V$HFH4_01;BILD_CTNNB1_ONCOGENIC_SIGNATURE;BIOSYNTHETIC_PROCESS;CELLULAR_LIPID_METABOLIC_PROCESS;chr11p15;DACOSTA_UV_RESPONSE_VIA_ERCC3_DN;DACOSTA_UV_RESPONSE_VIA_ERCC3_TTD_DN;DACOSTA_UV_RESPONSE_VIA_ERCC3_XPCS_DN;DODD_NASOPHARYNGEAL_CARCINOMA_DN;FEVR_CTNNB1_TARGETS_UP;FLECHNER_BIOPSY_KIDNEY_TRANSPLANT_OK_VS_DONOR_UP;FLECHNER_BIOPSY_KIDNEY_TRANSPLANT_REJECTED_VS_OK_DN;GABRIELY_MIR21_TARG…	3D-structure;Acetylation;Alternativesplicing;ATP-binding;Cellmembrane;Completeproteome;Cytoplasm;Cytoplasmicvesicle;Endocytosis;Exocytosis;Golgiapparatus;Kinase;Membrane;Nucleotide-binding;Nucleus;Phosphoprotein;Polymorphism;Referenceproteome;Transferase	adaptive immune response;biological regulation;biosynthetic process;cell activation;cell chemotaxis;cell migration;cell motility;cell surface receptor linked signaling pathway;cellular biosynthetic process;cellular component assembly;cellular component assembly at cellular level;cellular component movement;cellular component organization;cellular component organization at cellular level;cellular …	1-phosphatidylinositol-3-kinase activity;adenyl nucleotide binding;adenyl ribonucleotide binding;ATP binding;binding;catalytic activity;inositol or phosphatidylinositol kinase activity;kinase activity;lipid binding;lipid kinase activity;nucleotide binding;phosphatidylinositol 3-kinase activity;phosphatidylinositol binding;phosphatidylinositol kinase activity;phosphatidylinositol phosphate kinase …	cell part;clathrin-coated vesicle;coated vesicle;cytoplasm;cytoplasmic membrane-bounded vesicle;cytoplasmic part;cytoplasmic vesicle;cytosol;cytosolic part;extracellular membrane-bounded organelle;extracellular organelle;extracellular region part;extracellular vesicular exosome;Golgi apparatus;intracellular membrane-bounded organelle;intracellular organelle;intracellular part;macromolecular compl…	biological regulation;biosynthetic process;cell activation;cell motility;cellular component assembly;cellular component movement;cellular component organization;cellular lipid metabolic process;cellular macromolecular complex assembly;cellular membrane organization;cellular metabolic process;cellular process;circulatory system process;endocytosis;establishment of localization;exocytosis;immune sy…	cell part;cytoplasm;cytoplasmic membrane-bounded vesicle;cytosol;extracellular organelle;Golgi apparatus;intracellular membrane-bounded organelle;intracellular organelle;macromolecular complex;membrane;nucleus;organelle;phosphatidylinositol 3-kinase complex;plasma membrane;protein complex;vesicle	Inositol phosphate metabolism;Phosphatidylinositol signaling system	C2;PI3_PI4_kinase;PI3K_C2;PI3K_rbd;PI3Ka;PX	AAAYWAACM_V$HFH4_01;BILD_CTNNB1_ONCOGENIC_SIGNATURE;BIOSYNTHETIC_PROCESS;CELLULAR_LIPID_METABOLIC_PROCESS;chr11p15;DACOSTA_UV_RESPONSE_VIA_ERCC3_DN;DACOSTA_UV_RESPONSE_VIA_ERCC3_TTD_DN;DACOSTA_UV_RESPONSE_VIA_ERCC3_XPCS_DN;DODD_NASOPHARYNGEAL_CARCINOMA_DN;FEVR_CTNNB1_TARGETS_UP;FLECHNER_BIOPSY_KIDNEY_TRANSPLANT_OK_VS_DONOR_UP;FLECHNER_BIOPSY_KIDNEY_TRANSPLANT_REJECTED_VS_OK_DN;GABRIELY_MIR21_TARG…	3D-structure;Acetylation;Alternativesplicing;ATP-binding;Cellmembrane;Completeproteome;Cytoplasm;Cytoplasmicvesicle;Endocytosis;Exocytosis;Golgiapparatus;Kinase;Membrane;Nucleotide-binding;Nucleus;Phosphoprotein;Polymorphism;Referenceproteome;Transferase	1	47	47	47	341	341	341	19068	0	32331	10886000000	337	5900700	9733100	11343000	30796000	12110000	16035000	2272300	4435200	7551600	6808600	3109700	5716000	288837000000000	290067000000000
25.1661	24.8984	25.512	25.3429	25.5743	25.3417	activation of immune response;antigen receptor-mediated signaling pathway;biological regulation;biosynthetic process;blood coagulation;carbohydrate homeostasis;cell migration;cell motility;cell surface receptor linked signaling pathway;cellular biosynthetic process;cellular chemical homeostasis;cellular component movement;cellular glucose homeostasis;cellular homeostasis;cellular lipid metabolic …	1-phosphatidylinositol-3-kinase regulator activity;binding;enzyme binding;enzyme regulator activity;kinase regulator activity;phosphatase binding;phosphatidylinositol 3-kinase regulator activity;protein binding;protein dimerization activity;protein heterodimerization activity;protein phosphatase binding;receptor binding;receptor tyrosine kinase binding	cell part;cytoplasmic part;cytosol;cytosolic part;intracellular membrane-bounded organelle;intracellular organelle;intracellular part;macromolecular complex;membrane-bounded organelle;nucleus;organelle;phosphatidylinositol 3-kinase complex;protein complex	biological regulation;biosynthetic process;cell motility;cellular component movement;cellular homeostasis;cellular lipid metabolic process;cellular metabolic process;cellular process;coagulation;establishment of localization;homeostatic process;immune system process;lipid metabolic process;locomotion;metabolic process;multicellular organismal process;phosphorus metabolic process;primary metabolic…	cell part;cytosol;intracellular membrane-bounded organelle;intracellular organelle;macromolecular complex;nucleus;organelle;phosphatidylinositol 3-kinase complex;protein complex	Acute myeloid leukemia;Aldosterone-regulated sodium reabsorption;Amoebiasis;Apoptosis;B cell receptor signaling pathway;Bacterial invasion of epithelial cells;Carbohydrate digestion and absorption;Chagas disease (American trypanosomiasis);Chemokine signaling pathway;Chronic myeloid leukemia;Colorectal cancer;Endometrial cancer;ErbB signaling pathway;Fc epsilon RI signaling pathway;Fc gamma R-medi…	RhoGAP;SH2	AAGCCAT,MIR-135A,MIR-135B;ANTI_APOPTOSIS;APOPTOSIS_GO;BENPORATH_NANOG_TARGETS;BONOME_OVARIAN_CANCER_SURVIVAL_SUBOPTIMAL_DEBULKING;CELL_DEVELOPMENT;CHICAS_RB1_TARGETS_CONFLUENT;chr19q13;CHYLA_CBFA2T3_TARGETS_DN;CRGAARNNNNCGA_UNKNOWN;DELACROIX_RARG_BOUND_MEF;DING_LUNG_CANCER_MUTATED_FREQUENTLY;FOSTER_KDM1A_TARGETS_DN;GARGALOVIC_RESPONSE_TO_OXIDIZED_PHOSPHOLIPIDS_YELLOW_DN;GGGCGGR_V$SP1_Q6;GSE13229_…	3D-structure;Completeproteome;Diseasemutation;Phosphoprotein;Polymorphism;Proteintransport;Referenceproteome;Repeat;SH2domain;SH3domain;Stressresponse;Transport;Ublconjugation	activation of immune response;antigen receptor-mediated signaling pathway;biological regulation;biosynthetic process;blood coagulation;carbohydrate homeostasis;cell migration;cell motility;cell surface receptor linked signaling pathway;cellular biosynthetic process;cellular chemical homeostasis;cellular component movement;cellular glucose homeostasis;cellular homeostasis;cellular lipid metabolic …	1-phosphatidylinositol-3-kinase regulator activity;binding;enzyme binding;enzyme regulator activity;kinase regulator activity;phosphatase binding;phosphatidylinositol 3-kinase regulator activity;protein binding;protein dimerization activity;protein heterodimerization activity;protein phosphatase binding;receptor binding;receptor tyrosine kinase binding	cell part;cytoplasmic part;cytosol;cytosolic part;intracellular membrane-bounded organelle;intracellular organelle;intracellular part;macromolecular complex;membrane-bounded organelle;nucleus;organelle;phosphatidylinositol 3-kinase complex;protein complex	biological regulation;biosynthetic process;cell motility;cellular component movement;cellular homeostasis;cellular lipid metabolic process;cellular metabolic process;cellular process;coagulation;establishment of localization;homeostatic process;immune system process;lipid metabolic process;locomotion;metabolic process;multicellular organismal process;phosphorus metabolic process;primary metabolic…	cell part;cytosol;intracellular membrane-bounded organelle;intracellular organelle;macromolecular complex;nucleus;organelle;phosphatidylinositol 3-kinase complex;protein complex	Acute myeloid leukemia;Aldosterone-regulated sodium reabsorption;Amoebiasis;Apoptosis;B cell receptor signaling pathway;Bacterial invasion of epithelial cells;Carbohydrate digestion and absorption;Chagas disease (American trypanosomiasis);Chemokine signaling pathway;Chronic myeloid leukemia;Colorectal cancer;Endometrial cancer;ErbB signaling pathway;Fc epsilon RI signaling pathway;Fc gamma R-medi…	RhoGAP;SH2	AAGCCAT,MIR-135A,MIR-135B;ANTI_APOPTOSIS;APOPTOSIS_GO;BENPORATH_NANOG_TARGETS;BONOME_OVARIAN_CANCER_SURVIVAL_SUBOPTIMAL_DEBULKING;CELL_DEVELOPMENT;CHICAS_RB1_TARGETS_CONFLUENT;chr19q13;CHYLA_CBFA2T3_TARGETS_DN;CRGAARNNNNCGA_UNKNOWN;DELACROIX_RARG_BOUND_MEF;DING_LUNG_CANCER_MUTATED_FREQUENTLY;FOSTER_KDM1A_TARGETS_DN;GARGALOVIC_RESPONSE_TO_OXIDIZED_PHOSPHOLIPIDS_YELLOW_DN;GGGCGGR_V$SP1_Q6;GSE13229_…	3D-structure;Completeproteome;Diseasemutation;Phosphoprotein;Polymorphism;Proteintransport;Referenceproteome;Repeat;SH2domain;SH3domain;Stressresponse;Transport;Ublconjugation	1	12	10	10	247	223	223	81544	0	67741	869330000	43	690630	450170	2516400	4270300	1877300	7804700	0	962010	649340	319240	495070	181820	251196000000000	246471000000000
32.5764	32.1136	31.9359	31.8784	32.1237	31.969	activation of immune response;activation of innate immune response;anaphase-promoting complex-dependent proteasomal ubiquitin-dependent protein catabolic process;antigen processing and presentation;antigen processing and presentation of exogenous antigen;antigen processing and presentation of exogenous peptide antigen;antigen processing and presentation of exogenous peptide antigen via MHC class …	binding;catalytic activity;cation binding;endopeptidase activator activity;endopeptidase regulator activity;enzyme activator activity;enzyme regulator activity;hydrolase activity;ion binding;metal ion binding;metallopeptidase activity;peptidase activator activity;peptidase activity;peptidase activity, acting on L-amino acid peptides;peptidase regulator activity;proteasome binding;protein binding;…	cell part;cytoplasmic part;cytosol;extracellular membrane-bounded organelle;extracellular organelle;extracellular region part;extracellular vesicular exosome;intracellular membrane-bounded organelle;intracellular organelle;intracellular organelle part;intracellular part;macromolecular complex;membrane-bounded organelle;membrane-bounded vesicle;nuclear part;nucleoplasm;nucleus;organelle;organelle …	biological regulation;catabolic process;cell cycle;cell death;cellular metabolic process;cellular nitrogen compound metabolic process;cellular process;death;DNA metabolic process;DNA recombination;DNA repair;immune system process;macromolecule metabolic process;macromolecule modification;metabolic process;mitotic cell cycle;nitrogen compound metabolic process;nucleobase-containing compound metabo…	cell part;cytosol;extracellular organelle;intracellular membrane-bounded organelle;intracellular organelle;macromolecular complex;nucleoplasm;nucleus;organelle;proteasome complex;protein complex;vesicle	Proteasome	JAB;MitMem_reg	ACEVEDO_LIVER_CANCER_UP;BASSO_B_LYMPHOCYTE_NETWORK;BENPORATH_MYC_MAX_TARGETS;BENPORATH_NANOG_TARGETS;BIOCARTA_PROTEASOME_PATHWAY;BIOPOLYMER_CATABOLIC_PROCESS;BIOPOLYMER_METABOLIC_PROCESS;BLALOCK_ALZHEIMERS_DISEASE_DN;BOYAULT_LIVER_CANCER_SUBCLASS_G3_UP;BRUINS_UVC_RESPONSE_LATE;BYSTRYKH_HEMATOPOIESIS_STEM_CELL_AND_BRAIN_QTL_TRANS;CATABOLIC_PROCESS;CELLULAR_CATABOLIC_PROCESS;CELLULAR_MACROMOLECULE_…	Completeproteome;Directproteinsequencing;DNAdamage;DNArepair;Hydrolase;Metal-binding;Metalloprotease;Phosphoprotein;Protease;Proteasome;Referenceproteome;Ublconjugationpathway;Zinc	activation of immune response;activation of innate immune response;anaphase-promoting complex-dependent proteasomal ubiquitin-dependent protein catabolic process;antigen processing and presentation;antigen processing and presentation of exogenous antigen;antigen processing and presentation of exogenous peptide antigen;antigen processing and presentation of exogenous peptide antigen via MHC class …	binding;catalytic activity;cation binding;endopeptidase activator activity;endopeptidase regulator activity;enzyme activator activity;enzyme regulator activity;hydrolase activity;ion binding;metal ion binding;metallopeptidase activity;peptidase activator activity;peptidase activity;peptidase activity, acting on L-amino acid peptides;peptidase regulator activity;proteasome binding;protein binding;…	cell part;cytoplasmic part;cytosol;extracellular membrane-bounded organelle;extracellular organelle;extracellular region part;extracellular vesicular exosome;intracellular membrane-bounded organelle;intracellular organelle;intracellular organelle part;intracellular part;macromolecular complex;membrane-bounded organelle;membrane-bounded vesicle;nuclear part;nucleoplasm;nucleus;organelle;organelle …	biological regulation;catabolic process;cell cycle;cell death;cellular metabolic process;cellular nitrogen compound metabolic process;cellular process;death;DNA metabolic process;DNA recombination;DNA repair;immune system process;macromolecule metabolic process;macromolecule modification;metabolic process;mitotic cell cycle;nitrogen compound metabolic process;nucleobase-containing compound metabo…	cell part;cytosol;extracellular organelle;intracellular membrane-bounded organelle;intracellular organelle;macromolecular complex;nucleoplasm;nucleus;organelle;proteasome complex;protein complex;vesicle	Proteasome	JAB;MitMem_reg	ACEVEDO_LIVER_CANCER_UP;BASSO_B_LYMPHOCYTE_NETWORK;BENPORATH_MYC_MAX_TARGETS;BENPORATH_NANOG_TARGETS;BIOCARTA_PROTEASOME_PATHWAY;BIOPOLYMER_CATABOLIC_PROCESS;BIOPOLYMER_METABOLIC_PROCESS;BLALOCK_ALZHEIMERS_DISEASE_DN;BOYAULT_LIVER_CANCER_SUBCLASS_G3_UP;BRUINS_UVC_RESPONSE_LATE;BYSTRYKH_HEMATOPOIESIS_STEM_CELL_AND_BRAIN_QTL_TRANS;CATABOLIC_PROCESS;CELLULAR_CATABOLIC_PROCESS;CELLULAR_MACROMOLECULE_…	Completeproteome;Directproteinsequencing;DNAdamage;DNArepair;Hydrolase;Metal-binding;Metalloprotease;Phosphoprotein;Protease;Proteasome;Referenceproteome;Ublconjugationpathway;Zinc	1	15	15	15	719	719	719	34577	0	32331	74463000000	755	440500000	411790000	419160000	565030000	440740000	698590000	197650000	348930000	235010000	485690000	295010000	426130000	324103000000000	319686000000000
34.4555	33.9515	34.3453	34.4115	34.0449	34.3759	biological regulation;biosynthetic process;cellular biosynthetic process;cellular component assembly;cellular component assembly at cellular level;cellular component organization;cellular component organization at cellular level;cellular component organization or biogenesis;cellular component organization or biogenesis at cellular level;cellular macromolecular complex assembly;cellular macromolec…	adenyl nucleotide binding;adenyl ribonucleotide binding;ATP binding;ATPase activity;ATPase activity, coupled;ATP-dependent DNA helicase activity;ATP-dependent helicase activity;ATP-dependent RNA helicase activity;binding;catalytic activity;CTPase activity;DNA binding;DNA helicase activity;DNA-dependent ATPase activity;eukaryotic initiation factor 4E binding;GTPase activity;helicase activity;hydro…	cell part;cytoplasm;cytoplasmic part;extracellular membrane-bounded organelle;extracellular organelle;extracellular region part;extracellular vesicular exosome;intracellular membrane-bounded organelle;intracellular non-membrane-bounded organelle;intracellular organelle;intracellular organelle part;intracellular part;macromolecular complex;membrane;membrane-bounded organelle;membrane-bounded vesic…	biological regulation;biosynthetic process;cellular component assembly;cellular component organization;cellular macromolecular complex assembly;cellular metabolic process;cellular nitrogen compound metabolic process;cellular process;chromosome segregation;DNA geometric change;DNA metabolic process;immune system process;macromolecular complex assembly;macromolecule metabolic process;metabolic proc…	cell part;cytoplasm;extracellular organelle;intracellular membrane-bounded organelle;intracellular non-membrane-bounded organelle;intracellular organelle;macromolecular complex;membrane;nucleolus;nucleus;organelle;ribonucleoprotein complex;vesicle	RIG-I-like receptor signaling pathway	DEAD;Helicase_C	AAACCAC,MIR-140;AAAGACA,MIR-511;AACTTT_UNKNOWN;AAGCAAT,MIR-137;AAGCACT,MIR-520F;AAGCCAT,MIR-135A,MIR-135B;ACAACTT,MIR-382;ACACTGG,MIR-199A,MIR-199B;ACTGAAA,MIR-30A-3P,MIR-30E-3P;ACTGTAG,MIR-139;AGGTGCA,MIR-500;AGTCTAG,MIR-151;APRELIKOVA_BRCA1_TARGETS;ATAGGAA,MIR-202;ATGTACA,MIR-493;ATGTCAC,MIR-489;ATGTTAA,MIR-302C;ATP_DEPENDENT_HELICASE_ACTIVITY;ATP_DEPENDENT_RNA_HELICASE_ACTIVITY;ATPASE_ACTIVITY…	3D-structure;Acetylation;Alternativesplicing;Apoptosis;ATP-binding;Chromosomepartition;Completeproteome;Cytoplasm;Directproteinsequencing;DNA-binding;Helicase;Host-virusinteraction;Hydrolase;Immunity;Innateimmunity;Membrane;Mitochondrion;Mitochondrionoutermembrane;Nucleotide-binding;Nucleus;Phosphoprotein;Polymorphism;Referenceproteome;Ribosomebiogenesis;RNA-binding;Transcription;Transcriptionreg…	biological regulation;biosynthetic process;cellular biosynthetic process;cellular component assembly;cellular component assembly at cellular level;cellular component organization;cellular component organization at cellular level;cellular component organization or biogenesis;cellular component organization or biogenesis at cellular level;cellular macromolecular complex assembly;cellular macromolec…	adenyl nucleotide binding;adenyl ribonucleotide binding;ATP binding;ATPase activity;ATPase activity, coupled;ATP-dependent DNA helicase activity;ATP-dependent helicase activity;ATP-dependent RNA helicase activity;binding;catalytic activity;CTPase activity;DNA binding;DNA helicase activity;DNA-dependent ATPase activity;eukaryotic initiation factor 4E binding;GTPase activity;helicase activity;hydro…	cell part;cytoplasm;cytoplasmic part;extracellular membrane-bounded organelle;extracellular organelle;extracellular region part;extracellular vesicular exosome;intracellular membrane-bounded organelle;intracellular non-membrane-bounded organelle;intracellular organelle;intracellular organelle part;intracellular part;macromolecular complex;membrane;membrane-bounded organelle;membrane-bounded vesic…	biological regulation;biosynthetic process;cellular component assembly;cellular component organization;cellular macromolecular complex assembly;cellular metabolic process;cellular nitrogen compound metabolic process;cellular process;chromosome segregation;DNA geometric change;DNA metabolic process;immune system process;macromolecular complex assembly;macromolecule metabolic process;metabolic proc…	cell part;cytoplasm;extracellular organelle;intracellular membrane-bounded organelle;intracellular non-membrane-bounded organelle;intracellular organelle;macromolecular complex;membrane;nucleolus;nucleus;organelle;ribonucleoprotein complex;vesicle	RIG-I-like receptor signaling pathway	DEAD;Helicase_C	AAACCAC,MIR-140;AAAGACA,MIR-511;AACTTT_UNKNOWN;AAGCAAT,MIR-137;AAGCACT,MIR-520F;AAGCCAT,MIR-135A,MIR-135B;ACAACTT,MIR-382;ACACTGG,MIR-199A,MIR-199B;ACTGAAA,MIR-30A-3P,MIR-30E-3P;ACTGTAG,MIR-139;AGGTGCA,MIR-500;AGTCTAG,MIR-151;APRELIKOVA_BRCA1_TARGETS;ATAGGAA,MIR-202;ATGTACA,MIR-493;ATGTCAC,MIR-489;ATGTTAA,MIR-302C;ATP_DEPENDENT_HELICASE_ACTIVITY;ATP_DEPENDENT_RNA_HELICASE_ACTIVITY;ATPASE_ACTIVITY…	3D-structure;Acetylation;Alternativesplicing;Apoptosis;ATP-binding;Chromosomepartition;Completeproteome;Cytoplasm;Directproteinsequencing;DNA-binding;Helicase;Host-virusinteraction;Hydrolase;Immunity;Innateimmunity;Membrane;Mitochondrion;Mitochondrionoutermembrane;Nucleotide-binding;Nucleus;Phosphoprotein;Polymorphism;Referenceproteome;Ribosomebiogenesis;RNA-binding;Transcription;Transcriptionreg…	1	43	43	13	674	674	239	73243	0	32331	418280000000	2720	906050000	857880000	1637500000	1577400000	928140000	1660400000	287450000	370390000	431710000	911450000	399720000	757140000	344464000000000	340800000000000
27.813	27.2842	26.9736	27.5471	27.0729	27.5231	adaptive immune response;biological regulation;biosynthetic process;cell activation;cell chemotaxis;cell migration;cell motility;cellular biosynthetic process;cellular component movement;cellular lipid metabolic process;cellular macromolecule metabolic process;cellular metabolic process;cellular process;cellular protein metabolic process;cellular response to chemical stimulus;cellular response to…	1-phosphatidylinositol-3-kinase activity;adenyl nucleotide binding;adenyl ribonucleotide binding;ATP binding;binding;catalytic activity;inositol or phosphatidylinositol kinase activity;kinase activity;lipid binding;lipid kinase activity;nucleotide binding;phosphatidylinositol 3-kinase activity;phosphatidylinositol binding;phosphatidylinositol kinase activity;phosphatidylinositol phosphate kinase …	cell part;cytoplasm;cytoplasmic membrane-bounded vesicle;cytoplasmic part;cytoplasmic vesicle;cytosol;cytosolic part;endocytic vesicle;endoplasmic reticulum;intracellular membrane-bounded organelle;intracellular organelle;intracellular part;macromolecular complex;membrane;membrane-bounded organelle;membrane-bounded vesicle;nucleus;organelle;phosphatidylinositol 3-kinase complex;plasma membrane;pr…	biological regulation;biosynthetic process;cell activation;cell motility;cellular component movement;cellular lipid metabolic process;cellular metabolic process;cellular process;immune system process;lipid metabolic process;locomotion;macromolecule metabolic process;macromolecule modification;metabolic process;phosphorus metabolic process;primary metabolic process;protein metabolic process;protei…	cell part;cytoplasm;cytoplasmic membrane-bounded vesicle;cytosol;endoplasmic reticulum;intracellular membrane-bounded organelle;intracellular organelle;macromolecular complex;membrane;nucleus;organelle;phosphatidylinositol 3-kinase complex;plasma membrane;protein complex;vesicle	Inositol phosphate metabolism;Phosphatidylinositol signaling system	C2;PI3_PI4_kinase;PI3K_C2;PI3K_rbd;PI3Ka;PX	ACEVEDO_LIVER_CANCER_WITH_H3K27ME3_DN;AGGAAGC,MIR-516-3P;BLALOCK_ALZHEIMERS_DISEASE_UP;BOQUEST_STEM_CELL_DN;chr1q32;CTTTAAR_UNKNOWN;DODD_NASOPHARYNGEAL_CARCINOMA_UP;DUTERTRE_ESTRADIOL_RESPONSE_24HR_DN;GARGALOVIC_RESPONSE_TO_OXIDIZED_PHOSPHOLIPIDS_BLACK_DN;GSE10325_BCELL_VS_MYELOID_UP;GSE10325_LUPUS_BCELL_VS_LUPUS_MYELOID_UP;GSE12845_IGD_NEG_BLOOD_VS_PRE_GC_TONSIL_BCELL_DN;GSE12845_IGD_POS_VS_NEG_…	ATP-binding;Cellmembrane;Completeproteome;Cytoplasm;Endoplasmicreticulum;Kinase;Membrane;Microsome;Nucleotide-binding;Nucleus;Referenceproteome;Transferase	adaptive immune response;biological regulation;biosynthetic process;cell activation;cell chemotaxis;cell migration;cell motility;cellular biosynthetic process;cellular component movement;cellular lipid metabolic process;cellular macromolecule metabolic process;cellular metabolic process;cellular process;cellular protein metabolic process;cellular response to chemical stimulus;cellular response to…	1-phosphatidylinositol-3-kinase activity;adenyl nucleotide binding;adenyl ribonucleotide binding;ATP binding;binding;catalytic activity;inositol or phosphatidylinositol kinase activity;kinase activity;lipid binding;lipid kinase activity;nucleotide binding;phosphatidylinositol 3-kinase activity;phosphatidylinositol binding;phosphatidylinositol kinase activity;phosphatidylinositol phosphate kinase …	cell part;cytoplasm;cytoplasmic membrane-bounded vesicle;cytoplasmic part;cytoplasmic vesicle;cytosol;cytosolic part;endocytic vesicle;endoplasmic reticulum;intracellular membrane-bounded organelle;intracellular organelle;intracellular part;macromolecular complex;membrane;membrane-bounded organelle;membrane-bounded vesicle;nucleus;organelle;phosphatidylinositol 3-kinase complex;plasma membrane;pr…	biological regulation;biosynthetic process;cell activation;cell motility;cellular component movement;cellular lipid metabolic process;cellular metabolic process;cellular process;immune system process;lipid metabolic process;locomotion;macromolecule metabolic process;macromolecule modification;metabolic process;phosphorus metabolic process;primary metabolic process;protein metabolic process;protei…	cell part;cytoplasm;cytoplasmic membrane-bounded vesicle;cytosol;endoplasmic reticulum;intracellular membrane-bounded organelle;intracellular organelle;macromolecular complex;membrane;nucleus;organelle;phosphatidylinositol 3-kinase complex;plasma membrane;protein complex;vesicle	Inositol phosphate metabolism;Phosphatidylinositol signaling system	C2;PI3_PI4_kinase;PI3K_C2;PI3K_rbd;PI3Ka;PX	ACEVEDO_LIVER_CANCER_WITH_H3K27ME3_DN;AGGAAGC,MIR-516-3P;BLALOCK_ALZHEIMERS_DISEASE_UP;BOQUEST_STEM_CELL_DN;chr1q32;CTTTAAR_UNKNOWN;DODD_NASOPHARYNGEAL_CARCINOMA_UP;DUTERTRE_ESTRADIOL_RESPONSE_24HR_DN;GARGALOVIC_RESPONSE_TO_OXIDIZED_PHOSPHOLIPIDS_BLACK_DN;GSE10325_BCELL_VS_MYELOID_UP;GSE10325_LUPUS_BCELL_VS_LUPUS_MYELOID_UP;GSE12845_IGD_NEG_BLOOD_VS_PRE_GC_TONSIL_BCELL_DN;GSE12845_IGD_POS_VS_NEG_…	ATP-binding;Cellmembrane;Completeproteome;Cytoplasm;Endoplasmicreticulum;Kinase;Membrane;Microsome;Nucleotide-binding;Nucleus;Referenceproteome;Transferase	1	19	19	19	16	16	16	18477	0	14839	3234600000	110	3271300	3612000	3029500	3441600	2172300	9499000	790190	678700	1667500	4409900	1548400	3934200	274656000000000	272672000000000
26.2635	25.9734	26.4055	26.2506	26.1253	26.127	activation of immune response;activation of innate immune response;activation of JUN kinase activity;activation of MAPK activity;apoptosis;biological regulation;cell death;cellular macromolecule metabolic process;cellular metabolic process;cellular process;cellular protein metabolic process;cellular response to stimulus;cellular response to stress;death;defense response;immune response;immune res…	adenyl nucleotide binding;adenyl ribonucleotide binding;ATP binding;binding;catalytic activity;cation binding;enzyme binding;ion binding;JUN kinase kinase activity;kinase activity;kinase binding;magnesium ion binding;MAP kinase kinase activity;metal ion binding;nucleotide binding;phosphatase binding;phosphotransferase activity, alcohol group as acceptor;protein binding;protein kinase activity;pro…	cell part;cytoplasm;cytoplasmic part;cytosol;intracellular;intracellular membrane-bounded organelle;intracellular organelle;intracellular part;membrane-bounded organelle;nucleus;organelle	biological regulation;cell death;cellular metabolic process;cellular process;death;immune system process;macromolecule metabolic process;macromolecule modification;metabolic process;phosphorus metabolic process;primary metabolic process;protein metabolic process;protein modification process;protein phosphorylation;regulation of protein modification process;response to abiotic stimulus;response to…	cell part;cytoplasm;cytosol;intracellular;intracellular membrane-bounded organelle;intracellular organelle;nucleus;organelle	ErbB signaling pathway;Fc epsilon RI signaling pathway;GnRH signaling pathway;MAPK signaling pathway;Neurotrophin signaling pathway;Osteoclast differentiation;Protein processing in endoplasmic reticulum;T cell receptor signaling pathway;Toll-like receptor signaling pathway	Pkinase	ACCAAAG,MIR-9;ACEVEDO_LIVER_TUMOR_VS_NORMAL_ADJACENT_TISSUE_DN;ACTGTGA,MIR-27A,MIR-27B;BENPORATH_MYC_MAX_TARGETS;BIOCARTA_FCER1_PATHWAY;BIOCARTA_HIVNEF_PATHWAY;BIOCARTA_KERATINOCYTE_PATHWAY;BIOCARTA_MAPK_PATHWAY;BLALOCK_ALZHEIMERS_DISEASE_UP;CACCAGC,MIR-138;CACTGTG,MIR-128A,MIR-128B;CAGCAGG,MIR-370;CAGGTA_V$AREB6_01;CCAGGGG,MIR-331;chr19p13;CTCAGGG,MIR-125B,MIR-125A;CTCNANGTGNY_UNKNOWN;CTGCAGY_UN…	3D-structure;Acetylation;Alternativesplicing;Apoptosis;ATP-binding;Coiledcoil;Completeproteome;Cytoplasm;Kinase;Magnesium;Metal-binding;Nucleotide-binding;Nucleus;Phosphoprotein;Polymorphism;Referenceproteome;Serine/threonine-proteinkinase;Stressresponse;Transferase;Tyrosine-proteinkinase	activation of immune response;activation of innate immune response;activation of JUN kinase activity;activation of MAPK activity;apoptosis;biological regulation;cell death;cellular macromolecule metabolic process;cellular metabolic process;cellular process;cellular protein metabolic process;cellular response to stimulus;cellular response to stress;death;defense response;immune response;immune res…	adenyl nucleotide binding;adenyl ribonucleotide binding;ATP binding;binding;catalytic activity;cation binding;enzyme binding;ion binding;JUN kinase kinase activity;kinase activity;kinase binding;magnesium ion binding;MAP kinase kinase activity;metal ion binding;nucleotide binding;phosphatase binding;phosphotransferase activity, alcohol group as acceptor;protein binding;protein kinase activity;pro…	cell part;cytoplasm;cytoplasmic part;cytosol;intracellular;intracellular membrane-bounded organelle;intracellular organelle;intracellular part;membrane-bounded organelle;nucleus;organelle	biological regulation;cell death;cellular metabolic process;cellular process;death;immune system process;macromolecule metabolic process;macromolecule modification;metabolic process;phosphorus metabolic process;primary metabolic process;protein metabolic process;protein modification process;protein phosphorylation;regulation of protein modification process;response to abiotic stimulus;response to…	cell part;cytoplasm;cytosol;intracellular;intracellular membrane-bounded organelle;intracellular organelle;nucleus;organelle	ErbB signaling pathway;Fc epsilon RI signaling pathway;GnRH signaling pathway;MAPK signaling pathway;Neurotrophin signaling pathway;Osteoclast differentiation;Protein processing in endoplasmic reticulum;T cell receptor signaling pathway;Toll-like receptor signaling pathway	Pkinase	ACCAAAG,MIR-9;ACEVEDO_LIVER_TUMOR_VS_NORMAL_ADJACENT_TISSUE_DN;ACTGTGA,MIR-27A,MIR-27B;BENPORATH_MYC_MAX_TARGETS;BIOCARTA_FCER1_PATHWAY;BIOCARTA_HIVNEF_PATHWAY;BIOCARTA_KERATINOCYTE_PATHWAY;BIOCARTA_MAPK_PATHWAY;BLALOCK_ALZHEIMERS_DISEASE_UP;CACCAGC,MIR-138;CACTGTG,MIR-128A,MIR-128B;CAGCAGG,MIR-370;CAGGTA_V$AREB6_01;CCAGGGG,MIR-331;chr19p13;CTCAGGG,MIR-125B,MIR-125A;CTCNANGTGNY_UNKNOWN;CTGCAGY_UN…	3D-structure;Acetylation;Alternativesplicing;Apoptosis;ATP-binding;Coiledcoil;Completeproteome;Cytoplasm;Kinase;Magnesium;Metal-binding;Nucleotide-binding;Nucleus;Phosphoprotein;Polymorphism;Referenceproteome;Serine/threonine-proteinkinase;Stressresponse;Transferase;Tyrosine-proteinkinase	1	10	10	10	284	284	284	47484	65189	84414	1413600000	45	6263200	5466200	10785000	8822200	4808500	13505000	931800	1926800	1644500	3871800	1990600	4236300	262025000000000	262726000000000
28.3236	28.419	28.8272	28.835	28.6335	28.7018	biological regulation;biosynthetic process;cellular biosynthetic process;cellular macromolecule biosynthetic process;cellular macromolecule metabolic process;cellular metabolic process;cellular nitrogen compound metabolic process;cellular process;defense response;defense response to virus;gene expression;immune effector process;immune response;immune system process;innate immune response;macromol…	binding;catalytic activity;cation binding;chromatin binding;DNA binding;DNA-directed RNA polymerase activity;ion binding;metal ion binding;nucleic acid binding;nucleoside binding;nucleotidyltransferase activity;ribonucleoside binding;RNA polymerase activity;transferase activity;transferase activity, transferring phosphorus-containing groups;transition metal ion binding;zinc ion binding	cell part;cytoplasmic part;cytosol;DNA-directed RNA polymerase complex;DNA-directed RNA polymerase III complex;intracellular organelle part;intracellular part;macromolecular complex;membrane;nuclear DNA-directed RNA polymerase complex;nuclear part;nucleoplasm;nucleoplasm part;organelle part;protein complex;RNA polymerase complex	biological regulation;biosynthetic process;cellular metabolic process;cellular nitrogen compound metabolic process;cellular process;immune system process;macromolecule metabolic process;metabolic process;multi-organism process;nitrogen compound metabolic process;nucleobase-containing compound metabolic process;primary metabolic process;response to biotic stimulus;response to stimulus;response to …	cell part;cytosol;macromolecular complex;membrane;nucleoplasm;protein complex;RNA polymerase complex	Cytosolic DNA-sensing pathway;Purine metabolism;Pyrimidine metabolism;RNA polymerase	RNA_pol_Rpb1_1;RNA_pol_Rpb1_2;RNA_pol_Rpb1_3;RNA_pol_Rpb1_4;RNA_pol_Rpb1_5	ACEVEDO_METHYLATED_IN_LIVER_CANCER_DN;BENPORATH_MYC_MAX_TARGETS;CACGTG_V$MYC_Q2;chr10q22;DANG_BOUND_BY_MYC;GOLDRATH_EFF_VS_MEMORY_CD8_TCELL_DN;GRAESSMANN_APOPTOSIS_BY_DOXORUBICIN_DN;GRAESSMANN_RESPONSE_TO_MC_AND_DOXORUBICIN_DN;GSE15750_WT_VS_TRAF6KO_DAY6_EFF_CD8_TCELL_DN;GSE15930_STIM_VS_STIM_AND_IFNAB_24H_CD8_T_CELL_DN;GSE15930_STIM_VS_STIM_AND_IFNAB_72H_CD8_T_CELL_DN;GSE15930_STIM_VS_STIM_AND_I…	Acetylation;Antiviraldefense;Completeproteome;Diseasemutation;DNA-directedRNApolymerase;Immunity;Innateimmunity;Leukodystrophy;Magnesium;Metal-binding;Nucleotidyltransferase;Nucleus;Polymorphism;Referenceproteome;Transcription;Transferase;Zinc	biological regulation;biosynthetic process;cellular biosynthetic process;cellular macromolecule biosynthetic process;cellular macromolecule metabolic process;cellular metabolic process;cellular nitrogen compound metabolic process;cellular process;defense response;defense response to virus;gene expression;immune effector process;immune response;immune system process;innate immune response;macromol…	binding;catalytic activity;cation binding;chromatin binding;DNA binding;DNA-directed RNA polymerase activity;ion binding;metal ion binding;nucleic acid binding;nucleoside binding;nucleotidyltransferase activity;ribonucleoside binding;RNA polymerase activity;transferase activity;transferase activity, transferring phosphorus-containing groups;transition metal ion binding;zinc ion binding	cell part;cytoplasmic part;cytosol;DNA-directed RNA polymerase complex;DNA-directed RNA polymerase III complex;intracellular organelle part;intracellular part;macromolecular complex;membrane;nuclear DNA-directed RNA polymerase complex;nuclear part;nucleoplasm;nucleoplasm part;organelle part;protein complex;RNA polymerase complex	biological regulation;biosynthetic process;cellular metabolic process;cellular nitrogen compound metabolic process;cellular process;immune system process;macromolecule metabolic process;metabolic process;multi-organism process;nitrogen compound metabolic process;nucleobase-containing compound metabolic process;primary metabolic process;response to biotic stimulus;response to stimulus;response to …	cell part;cytosol;macromolecular complex;membrane;nucleoplasm;protein complex;RNA polymerase complex	Cytosolic DNA-sensing pathway;Purine metabolism;Pyrimidine metabolism;RNA polymerase	RNA_pol_Rpb1_1;RNA_pol_Rpb1_2;RNA_pol_Rpb1_3;RNA_pol_Rpb1_4;RNA_pol_Rpb1_5	ACEVEDO_METHYLATED_IN_LIVER_CANCER_DN;BENPORATH_MYC_MAX_TARGETS;CACGTG_V$MYC_Q2;chr10q22;DANG_BOUND_BY_MYC;GOLDRATH_EFF_VS_MEMORY_CD8_TCELL_DN;GRAESSMANN_APOPTOSIS_BY_DOXORUBICIN_DN;GRAESSMANN_RESPONSE_TO_MC_AND_DOXORUBICIN_DN;GSE15750_WT_VS_TRAF6KO_DAY6_EFF_CD8_TCELL_DN;GSE15930_STIM_VS_STIM_AND_IFNAB_24H_CD8_T_CELL_DN;GSE15930_STIM_VS_STIM_AND_IFNAB_72H_CD8_T_CELL_DN;GSE15930_STIM_VS_STIM_AND_I…	Acetylation;Antiviraldefense;Completeproteome;Diseasemutation;DNA-directedRNApolymerase;Immunity;Innateimmunity;Leukodystrophy;Magnesium;Metal-binding;Nucleotidyltransferase;Nucleus;Polymorphism;Referenceproteome;Transcription;Transferase;Zinc	1	37	36	36	295	288	288	15564	0	24541	8766000000	222	7331100	10389000	21963000	10758000	13035000	20358000	1342100	1586000	1973000	7160400	1845500	5387200	284937000000000	288535000000000
34.3701	34.1769	34.0837	33.9843	34.1909	34.0987	activation of immune response;activation of innate immune response;anaphase-promoting complex-dependent proteasomal ubiquitin-dependent protein catabolic process;antigen processing and presentation;antigen processing and presentation of exogenous antigen;antigen processing and presentation of exogenous peptide antigen;antigen processing and presentation of exogenous peptide antigen via MHC class …	binding;catalytic activity;endopeptidase activity;hydrolase activity;identical protein binding;peptidase activity;peptidase activity, acting on L-amino acid peptides;protein binding;threonine-type endopeptidase activity;threonine-type peptidase activity	cell part;cytoplasm;cytoplasmic part;cytosol;extracellular membrane-bounded organelle;extracellular organelle;extracellular region part;extracellular vesicular exosome;intracellular membrane-bounded organelle;intracellular organelle;intracellular organelle part;intracellular part;macromolecular complex;membrane-bounded organelle;membrane-bounded vesicle;nuclear part;nucleoplasm;nucleus;organelle;…	biological regulation;catabolic process;cell cycle;cell death;cellular metabolic process;cellular nitrogen compound metabolic process;cellular process;death;immune system process;macromolecule metabolic process;macromolecule modification;metabolic process;mitotic cell cycle;nitrogen compound metabolic process;primary metabolic process;protein metabolic process;protein modification by small protei…	cell part;cytoplasm;cytosol;extracellular organelle;intracellular membrane-bounded organelle;intracellular organelle;macromolecular complex;nucleoplasm;nucleus;organelle;proteasome complex;protein complex;vesicle	Proteasome	Proteasome;Proteasome_A_N	AGUIRRE_PANCREATIC_CANCER_COPY_NUMBER_UP;APPIERTO_RESPONSE_TO_FENRETINIDE_UP;BERENJENO_TRANSFORMED_BY_RHOA_UP;BIOCARTA_ACTINY_PATHWAY;BIOCARTA_PROTEASOME_PATHWAY;BLALOCK_ALZHEIMERS_DISEASE_DN;CHANG_CORE_SERUM_RESPONSE_UP;chr20q13;DIAZ_CHRONIC_MEYLOGENOUS_LEUKEMIA_UP;DODD_NASOPHARYNGEAL_CARCINOMA_DN;GARCIA_TARGETS_OF_FLI1_AND_DAX1_DN;GARY_CD5_TARGETS_DN;GCAAAAA,MIR-129;GINESTIER_BREAST_CANCER_20Q1…	3D-structure;Acetylation;Alternativesplicing;Completeproteome;Cytoplasm;Directproteinsequencing;Glycoprotein;Host-virusinteraction;Hydrolase;Nucleus;Phosphoprotein;Protease;Proteasome;Referenceproteome;Threonineprotease	activation of immune response;activation of innate immune response;anaphase-promoting complex-dependent proteasomal ubiquitin-dependent protein catabolic process;antigen processing and presentation;antigen processing and presentation of exogenous antigen;antigen processing and presentation of exogenous peptide antigen;antigen processing and presentation of exogenous peptide antigen via MHC class …	binding;catalytic activity;endopeptidase activity;hydrolase activity;identical protein binding;peptidase activity;peptidase activity, acting on L-amino acid peptides;protein binding;threonine-type endopeptidase activity;threonine-type peptidase activity	cell part;cytoplasm;cytoplasmic part;cytosol;extracellular membrane-bounded organelle;extracellular organelle;extracellular region part;extracellular vesicular exosome;intracellular membrane-bounded organelle;intracellular organelle;intracellular organelle part;intracellular part;macromolecular complex;membrane-bounded organelle;membrane-bounded vesicle;nuclear part;nucleoplasm;nucleus;organelle;…	biological regulation;catabolic process;cell cycle;cell death;cellular metabolic process;cellular nitrogen compound metabolic process;cellular process;death;immune system process;macromolecule metabolic process;macromolecule modification;metabolic process;mitotic cell cycle;nitrogen compound metabolic process;primary metabolic process;protein metabolic process;protein modification by small protei…	cell part;cytoplasm;cytosol;extracellular organelle;intracellular membrane-bounded organelle;intracellular organelle;macromolecular complex;nucleoplasm;nucleus;organelle;proteasome complex;protein complex;vesicle	Proteasome	Proteasome;Proteasome_A_N	AGUIRRE_PANCREATIC_CANCER_COPY_NUMBER_UP;APPIERTO_RESPONSE_TO_FENRETINIDE_UP;BERENJENO_TRANSFORMED_BY_RHOA_UP;BIOCARTA_ACTINY_PATHWAY;BIOCARTA_PROTEASOME_PATHWAY;BLALOCK_ALZHEIMERS_DISEASE_DN;CHANG_CORE_SERUM_RESPONSE_UP;chr20q13;DIAZ_CHRONIC_MEYLOGENOUS_LEUKEMIA_UP;DODD_NASOPHARYNGEAL_CARCINOMA_DN;GARCIA_TARGETS_OF_FLI1_AND_DAX1_DN;GARY_CD5_TARGETS_DN;GCAAAAA,MIR-129;GINESTIER_BREAST_CANCER_20Q1…	3D-structure;Acetylation;Alternativesplicing;Completeproteome;Cytoplasm;Directproteinsequencing;Glycoprotein;Host-virusinteraction;Hydrolase;Nucleus;Phosphoprotein;Protease;Proteasome;Referenceproteome;Threonineprotease	2	14	14	14	565	565	565	27887	0	32331	307630000000	1317	1775300000	1550400000	2169400000	2881400000	1887900000	2914700000	818060000	1305800000	1206000000	2258900000	1247500000	1957900000	341261000000000	338835000000000
28.4285	28.6939	28.9871	28.7682	28.6772	28.4738	activation of immune response;activation of innate immune response;antigen receptor-mediated signaling pathway;B cell homeostasis;biological regulation;cell surface receptor linked signaling pathway;cellular macromolecule metabolic process;cellular metabolic process;cellular process;cellular protein metabolic process;cellular response to chemical stimulus;cellular response to cytokine stimulus;ce…	adenyl nucleotide binding;adenyl ribonucleotide binding;ATP binding;binding;catalytic activity;enzyme binding;identical protein binding;IkappaB kinase activity;kinase activity;kinase binding;nucleotide binding;phosphotransferase activity, alcohol group as acceptor;protein binding;protein dimerization activity;protein heterodimerization activity;protein homodimerization activity;protein kinase act…	CD40 receptor complex;cell part;cytoplasm;cytoplasmic part;cytosol;cytosolic part;IkappaB kinase complex;internal side of plasma membrane;intracellular membrane-bounded organelle;intracellular organelle;intracellular part;macromolecular complex;membrane part;membrane raft;membrane-bounded organelle;nucleus;organelle;plasma membrane part;protein complex;receptor complex	biological regulation;cellular metabolic process;cellular process;homeostatic process;immune system process;macromolecule metabolic process;macromolecule modification;metabolic process;multi-organism process;peptidyl-amino acid modification;phosphorus metabolic process;primary metabolic process;protein metabolic process;protein modification process;protein phosphorylation;regulation of transport;…	cell part;cytoplasm;cytosol;intracellular membrane-bounded organelle;intracellular organelle;macromolecular complex;nucleus;organelle;protein complex;receptor complex	Acute myeloid leukemia;Adipocytokine signaling pathway;Apoptosis;B cell receptor signaling pathway;Chagas disease (American trypanosomiasis);Chemokine signaling pathway;Chronic myeloid leukemia;Cytosolic DNA-sensing pathway;Epithelial cell signaling in Helicobacter pylori infection;Hepatitis C;Insulin signaling pathway;MAPK signaling pathway;Neurotrophin signaling pathway;NOD-like receptor signal…	IKKbetaNEMObind;Pkinase	ACACTGG,MIR-199A,MIR-199B;ACTIVATION_OF_NF_KAPPAB_TRANSCRIPTION_FACTOR;BIOCARTA_41BB_PATHWAY;BIOCARTA_AKT_PATHWAY;BIOCARTA_CD40_PATHWAY;BIOCARTA_IL1R_PATHWAY;BIOCARTA_KERATINOCYTE_PATHWAY;BIOCARTA_MAPK_PATHWAY;BIOCARTA_NFKB_PATHWAY;BIOCARTA_NTHI_PATHWAY;BIOCARTA_RACCYCD_PATHWAY;BIOCARTA_RELA_PATHWAY;BIOCARTA_STRESS_PATHWAY;BIOCARTA_TID_PATHWAY;BIOCARTA_TNFR2_PATHWAY;BIOCARTA_TOLL_PATHWAY;BONOME_O…	3D-structure;Acetylation;Alternativesplicing;ATP-binding;Completeproteome;Cytoplasm;Directproteinsequencing;Hydroxylation;Isopeptidebond;Kinase;Membrane;Nucleotide-binding;Nucleus;Phosphoprotein;Polymorphism;Referenceproteome;SCID;Serine/threonine-proteinkinase;S-nitrosylation;Transferase;Ublconjugation	activation of immune response;activation of innate immune response;antigen receptor-mediated signaling pathway;B cell homeostasis;biological regulation;cell surface receptor linked signaling pathway;cellular macromolecule metabolic process;cellular metabolic process;cellular process;cellular protein metabolic process;cellular response to chemical stimulus;cellular response to cytokine stimulus;ce…	adenyl nucleotide binding;adenyl ribonucleotide binding;ATP binding;binding;catalytic activity;enzyme binding;identical protein binding;IkappaB kinase activity;kinase activity;kinase binding;nucleotide binding;phosphotransferase activity, alcohol group as acceptor;protein binding;protein dimerization activity;protein heterodimerization activity;protein homodimerization activity;protein kinase act…	CD40 receptor complex;cell part;cytoplasm;cytoplasmic part;cytosol;cytosolic part;IkappaB kinase complex;internal side of plasma membrane;intracellular membrane-bounded organelle;intracellular organelle;intracellular part;macromolecular complex;membrane part;membrane raft;membrane-bounded organelle;nucleus;organelle;plasma membrane part;protein complex;receptor complex	biological regulation;cellular metabolic process;cellular process;homeostatic process;immune system process;macromolecule metabolic process;macromolecule modification;metabolic process;multi-organism process;peptidyl-amino acid modification;phosphorus metabolic process;primary metabolic process;protein metabolic process;protein modification process;protein phosphorylation;regulation of transport;…	cell part;cytoplasm;cytosol;intracellular membrane-bounded organelle;intracellular organelle;macromolecular complex;nucleus;organelle;protein complex;receptor complex	Acute myeloid leukemia;Adipocytokine signaling pathway;Apoptosis;B cell receptor signaling pathway;Chagas disease (American trypanosomiasis);Chemokine signaling pathway;Chronic myeloid leukemia;Cytosolic DNA-sensing pathway;Epithelial cell signaling in Helicobacter pylori infection;Hepatitis C;Insulin signaling pathway;MAPK signaling pathway;Neurotrophin signaling pathway;NOD-like receptor signal…	IKKbetaNEMObind;Pkinase	ACACTGG,MIR-199A,MIR-199B;ACTIVATION_OF_NF_KAPPAB_TRANSCRIPTION_FACTOR;BIOCARTA_41BB_PATHWAY;BIOCARTA_AKT_PATHWAY;BIOCARTA_CD40_PATHWAY;BIOCARTA_IL1R_PATHWAY;BIOCARTA_KERATINOCYTE_PATHWAY;BIOCARTA_MAPK_PATHWAY;BIOCARTA_NFKB_PATHWAY;BIOCARTA_NTHI_PATHWAY;BIOCARTA_RACCYCD_PATHWAY;BIOCARTA_RELA_PATHWAY;BIOCARTA_STRESS_PATHWAY;BIOCARTA_TID_PATHWAY;BIOCARTA_TNFR2_PATHWAY;BIOCARTA_TOLL_PATHWAY;BONOME_O…	3D-structure;Acetylation;Alternativesplicing;ATP-binding;Completeproteome;Cytoplasm;Directproteinsequencing;Hydroxylation;Isopeptidebond;Kinase;Membrane;Nucleotide-binding;Nucleus;Phosphoprotein;Polymorphism;Referenceproteome;SCID;Serine/threonine-proteinkinase;S-nitrosylation;Transferase;Ublconjugation	1	26	26	25	411	411	401	86563	0	21041	7916500000	210	5165100	10632000	14805000	39792000	20697000	33761000	3494400	7272600	15121000	7468100	9479000	12233000	278339000000000	28369900000000
29.1759	28.6638	28.8779	28.8509	28.8871	28.6238	biological regulation;biosynthetic process;catabolic process;cell surface receptor linked signaling pathway;cellular biosynthetic process;cellular catabolic process;cellular macromolecule biosynthetic process;cellular macromolecule catabolic process;cellular macromolecule metabolic process;cellular metabolic process;cellular nitrogen compound metabolic process;cellular process;cellular protein me…	acid-amino acid ligase activity;catalytic activity;ISG15 ligase activity;ligase activity;ligase activity, forming carbon-nitrogen bonds;small conjugating protein ligase activity;ubiquitin-protein ligase activity	cell part;cytoplasmic part;cytosol;intracellular organelle part;intracellular part;nuclear part;nucleoplasm;organelle part	biological regulation;biosynthetic process;catabolic process;cellular metabolic process;cellular nitrogen compound metabolic process;cellular process;DNA metabolic process;DNA repair;immune system process;macromolecule metabolic process;macromolecule modification;metabolic process;nitrogen compound metabolic process;nucleobase-containing compound metabolic process;primary metabolic process;protei…	cell part;cytosol;nucleoplasm	Parkinson's disease;Ubiquitin mediated proteolysis	UQ_con	ACID_AMINO_ACID_LIGASE_ACTIVITY;BAELDE_DIABETIC_NEPHROPATHY_DN;BIOCARTA_PARKIN_PATHWAY;BMI1_DN_MEL18_DN.V1_DN;BOCHKIS_FOXA2_TARGETS;BROWNE_INTERFERON_RESPONSIVE_GENES;BRUINS_UVC_RESPONSE_VIA_TP53_GROUP_A;BURTON_ADIPOGENESIS_PEAK_AT_0HR;CAGGTG_V$E12_Q6;CHICAS_RB1_TARGETS_SENESCENT;chr11q12;COULOUARN_TEMPORAL_TGFB1_SIGNATURE_DN;CSR_LATE_UP.V1_DN;DEBIASI_APOPTOSIS_BY_REOVIRUS_INFECTION_UP;DURAND_STR…	3D-structure;Alternativesplicing;Completeproteome;Directproteinsequencing;Ligase;Referenceproteome;Ublconjugation;Ublconjugationpathway	biological regulation;biosynthetic process;catabolic process;cell surface receptor linked signaling pathway;cellular biosynthetic process;cellular catabolic process;cellular macromolecule biosynthetic process;cellular macromolecule catabolic process;cellular macromolecule metabolic process;cellular metabolic process;cellular nitrogen compound metabolic process;cellular process;cellular protein me…	acid-amino acid ligase activity;catalytic activity;ISG15 ligase activity;ligase activity;ligase activity, forming carbon-nitrogen bonds;small conjugating protein ligase activity;ubiquitin-protein ligase activity	cell part;cytoplasmic part;cytosol;intracellular organelle part;intracellular part;nuclear part;nucleoplasm;organelle part	biological regulation;biosynthetic process;catabolic process;cellular metabolic process;cellular nitrogen compound metabolic process;cellular process;DNA metabolic process;DNA repair;immune system process;macromolecule metabolic process;macromolecule modification;metabolic process;nitrogen compound metabolic process;nucleobase-containing compound metabolic process;primary metabolic process;protei…	cell part;cytosol;nucleoplasm	Parkinson's disease;Ubiquitin mediated proteolysis	UQ_con	ACID_AMINO_ACID_LIGASE_ACTIVITY;BAELDE_DIABETIC_NEPHROPATHY_DN;BIOCARTA_PARKIN_PATHWAY;BMI1_DN_MEL18_DN.V1_DN;BOCHKIS_FOXA2_TARGETS;BROWNE_INTERFERON_RESPONSIVE_GENES;BRUINS_UVC_RESPONSE_VIA_TP53_GROUP_A;BURTON_ADIPOGENESIS_PEAK_AT_0HR;CAGGTG_V$E12_Q6;CHICAS_RB1_TARGETS_SENESCENT;chr11q12;COULOUARN_TEMPORAL_TGFB1_SIGNATURE_DN;CSR_LATE_UP.V1_DN;DEBIASI_APOPTOSIS_BY_REOVIRUS_INFECTION_UP;DURAND_STR…	3D-structure;Alternativesplicing;Completeproteome;Directproteinsequencing;Ligase;Referenceproteome;Ublconjugation;Ublconjugationpathway	1	5	5	5	373	373	373	17769	0	12615	8266200000	153	74472000	115660000	117670000	268370000	153510000	118010000	32243000	36807000	71976000	59475000	57945000	74751000	29069900000000	288297000000000
25.3573	24.9652	25.1569	26.0107	24.7163	25.2699	biological regulation;biosynthetic process;carboxylic acid biosynthetic process;carboxylic acid metabolic process;catabolic process;cellular biosynthetic process;cellular component organization;cellular component organization at cellular level;cellular component organization or biogenesis;cellular component organization or biogenesis at cellular level;cellular ketone metabolic process;cellular li…	binding;catalytic activity;hydrolase activity;hydrolase activity, acting on ester bonds;lipase activity;lipid binding;NAPE-specific phospholipase D activity;phosphatidylinositol binding;phospholipase activity;phospholipase D activity;phospholipid binding;phosphoric diester hydrolase activity;phosphoric ester hydrolase activity	brush border membrane;cell part;cell projection membrane;cell projection part;cytoplasmic part;endoplasmic reticulum membrane;endoplasmic reticulum part;intracellular organelle part;intracellular part;membrane;membrane part;organelle membrane;organelle part;plasma membrane;plasma membrane part	biological regulation;biosynthetic process;catabolic process;cellular component organization;cellular ketone metabolic process;cellular lipid metabolic process;cellular membrane organization;cellular metabolic process;cellular process;cytoskeleton organization;endocytosis;establishment of localization;immune system process;lipid metabolic process;macromolecule metabolic process;membrane invaginat…	cell part;membrane;plasma membrane	Endocytosis;Ether lipid metabolism;Fc gamma R-mediated phagocytosis;Glycerophospholipid metabolism;GnRH signaling pathway	PLDc;PLDc_2;PX	BLALOCK_ALZHEIMERS_DISEASE_INCIPIENT_UP;BLALOCK_ALZHEIMERS_DISEASE_UP;BOCHKIS_FOXA2_TARGETS;BYSTRYKH_HEMATOPOIESIS_STEM_CELL_AND_BRAIN_QTL_TRANS;CAHOY_ASTROCYTIC;CATTTCA,MIR-203;chr17p13;CYTOSKELETON_ORGANIZATION_AND_BIOGENESIS;ENK_UV_RESPONSE_KERATINOCYTE_UP;GCNP_SHH_UP_LATE.V1_DN;GRAESSMANN_APOPTOSIS_BY_DOXORUBICIN_DN;GRAESSMANN_RESPONSE_TO_MC_AND_DOXORUBICIN_DN;GSE15324_ELF4_KO_VS_WT_NAIVE_CD8…	Alternativesplicing;Completeproteome;Hydrolase;Lipiddegradation;Lipidmetabolism;Membrane;Phosphoprotein;Polymorphism;Referenceproteome;Repeat	biological regulation;biosynthetic process;carboxylic acid biosynthetic process;carboxylic acid metabolic process;catabolic process;cellular biosynthetic process;cellular component organization;cellular component organization at cellular level;cellular component organization or biogenesis;cellular component organization or biogenesis at cellular level;cellular ketone metabolic process;cellular li…	binding;catalytic activity;hydrolase activity;hydrolase activity, acting on ester bonds;lipase activity;lipid binding;NAPE-specific phospholipase D activity;phosphatidylinositol binding;phospholipase activity;phospholipase D activity;phospholipid binding;phosphoric diester hydrolase activity;phosphoric ester hydrolase activity	brush border membrane;cell part;cell projection membrane;cell projection part;cytoplasmic part;endoplasmic reticulum membrane;endoplasmic reticulum part;intracellular organelle part;intracellular part;membrane;membrane part;organelle membrane;organelle part;plasma membrane;plasma membrane part	biological regulation;biosynthetic process;catabolic process;cellular component organization;cellular ketone metabolic process;cellular lipid metabolic process;cellular membrane organization;cellular metabolic process;cellular process;cytoskeleton organization;endocytosis;establishment of localization;immune system process;lipid metabolic process;macromolecule metabolic process;membrane invaginat…	cell part;membrane;plasma membrane	Endocytosis;Ether lipid metabolism;Fc gamma R-mediated phagocytosis;Glycerophospholipid metabolism;GnRH signaling pathway	PLDc;PLDc_2;PX	BLALOCK_ALZHEIMERS_DISEASE_INCIPIENT_UP;BLALOCK_ALZHEIMERS_DISEASE_UP;BOCHKIS_FOXA2_TARGETS;BYSTRYKH_HEMATOPOIESIS_STEM_CELL_AND_BRAIN_QTL_TRANS;CAHOY_ASTROCYTIC;CATTTCA,MIR-203;chr17p13;CYTOSKELETON_ORGANIZATION_AND_BIOGENESIS;ENK_UV_RESPONSE_KERATINOCYTE_UP;GCNP_SHH_UP_LATE.V1_DN;GRAESSMANN_APOPTOSIS_BY_DOXORUBICIN_DN;GRAESSMANN_RESPONSE_TO_MC_AND_DOXORUBICIN_DN;GSE15324_ELF4_KO_VS_WT_NAIVE_CD8…	Alternativesplicing;Completeproteome;Hydrolase;Lipiddegradation;Lipidmetabolism;Membrane;Phosphoprotein;Polymorphism;Referenceproteome;Repeat	1	7	7	7	9	9	9	10599	27226	11811	690750000	21	1415000	0	128290	4429600	1509000	1904900	0	204330	2767800	0	674230	0	257736000000000	256573000000000
27.4044	26.4728	27.1031	26.7333	25.5031	26.9142	activation of immune response;activation of innate immune response;anatomical structure development;anatomical structure morphogenesis;antigen receptor-mediated signaling pathway;biological regulation;body fluid secretion;cell differentiation;cell proliferation;cell surface receptor linked signaling pathway;cellular developmental process;cellular macromolecule metabolic process;cellular metabolic…	adenyl nucleotide binding;adenyl ribonucleotide binding;ATP binding;binding;catalytic activity;identical protein binding;IkappaB kinase activity;kinase activity;nucleotide binding;phosphotransferase activity, alcohol group as acceptor;protein binding;protein dimerization activity;protein heterodimerization activity;protein homodimerization activity;protein kinase activity;protein serine/threonine…	CD40 receptor complex;cell part;cytoplasm;cytoplasmic part;cytosol;cytosolic part;IkappaB kinase complex;internal side of plasma membrane;intracellular membrane-bounded organelle;intracellular organelle;intracellular organelle part;intracellular part;macromolecular complex;membrane part;membrane-bounded organelle;nuclear part;nucleoplasm;organelle;organelle part;plasma membrane part;protein compl…	anatomical structure development;anatomical structure morphogenesis;biological regulation;cell differentiation;cell proliferation;cellular metabolic process;cellular process;developmental process;establishment of localization;immune system process;macromolecule metabolic process;macromolecule modification;metabolic process;multicellular organismal process;multi-organism process;muscle contraction…	cell part;cytoplasm;cytosol;intracellular membrane-bounded organelle;intracellular organelle;macromolecular complex;nucleoplasm;organelle;protein complex;receptor complex	Acute myeloid leukemia;Adipocytokine signaling pathway;Apoptosis;B cell receptor signaling pathway;Chagas disease (American trypanosomiasis);Chemokine signaling pathway;Chronic myeloid leukemia;Cytosolic DNA-sensing pathway;Epithelial cell signaling in Helicobacter pylori infection;Hepatitis C;MAPK signaling pathway;Measles;NOD-like receptor signaling pathway;Osteoclast differentiation;Pancreatic…	IKKbetaNEMObind;Pkinase	AATGTGA,MIR-23A,MIR-23B;AMUNDSON_GENOTOXIC_SIGNATURE;ANATOMICAL_STRUCTURE_DEVELOPMENT;ANATOMICAL_STRUCTURE_MORPHOGENESIS;BIOCARTA_41BB_PATHWAY;BIOCARTA_AKT_PATHWAY;BIOCARTA_CD40_PATHWAY;BIOCARTA_DEATH_PATHWAY;BIOCARTA_HIVNEF_PATHWAY;BIOCARTA_IL1R_PATHWAY;BIOCARTA_KERATINOCYTE_PATHWAY;BIOCARTA_MAPK_PATHWAY;BIOCARTA_NFKB_PATHWAY;BIOCARTA_NTHI_PATHWAY;BIOCARTA_RACCYCD_PATHWAY;BIOCARTA_RAS_PATHWAY;BI…	3D-structure;Acetylation;ATP-binding;Completeproteome;Cytoplasm;Directproteinsequencing;Kinase;Nucleotide-binding;Nucleus;Phosphoprotein;Polymorphism;Referenceproteome;Serine/threonine-proteinkinase;Transferase	activation of immune response;activation of innate immune response;anatomical structure development;anatomical structure morphogenesis;antigen receptor-mediated signaling pathway;biological regulation;body fluid secretion;cell differentiation;cell proliferation;cell surface receptor linked signaling pathway;cellular developmental process;cellular macromolecule metabolic process;cellular metabolic…	adenyl nucleotide binding;adenyl ribonucleotide binding;ATP binding;binding;catalytic activity;identical protein binding;IkappaB kinase activity;kinase activity;nucleotide binding;phosphotransferase activity, alcohol group as acceptor;protein binding;protein dimerization activity;protein heterodimerization activity;protein homodimerization activity;protein kinase activity;protein serine/threonine…	CD40 receptor complex;cell part;cytoplasm;cytoplasmic part;cytosol;cytosolic part;IkappaB kinase complex;internal side of plasma membrane;intracellular membrane-bounded organelle;intracellular organelle;intracellular organelle part;intracellular part;macromolecular complex;membrane part;membrane-bounded organelle;nuclear part;nucleoplasm;organelle;organelle part;plasma membrane part;protein compl…	anatomical structure development;anatomical structure morphogenesis;biological regulation;cell differentiation;cell proliferation;cellular metabolic process;cellular process;developmental process;establishment of localization;immune system process;macromolecule metabolic process;macromolecule modification;metabolic process;multicellular organismal process;multi-organism process;muscle contraction…	cell part;cytoplasm;cytosol;intracellular membrane-bounded organelle;intracellular organelle;macromolecular complex;nucleoplasm;organelle;protein complex;receptor complex	Acute myeloid leukemia;Adipocytokine signaling pathway;Apoptosis;B cell receptor signaling pathway;Chagas disease (American trypanosomiasis);Chemokine signaling pathway;Chronic myeloid leukemia;Cytosolic DNA-sensing pathway;Epithelial cell signaling in Helicobacter pylori infection;Hepatitis C;MAPK signaling pathway;Measles;NOD-like receptor signaling pathway;Osteoclast differentiation;Pancreatic…	IKKbetaNEMObind;Pkinase	AATGTGA,MIR-23A,MIR-23B;AMUNDSON_GENOTOXIC_SIGNATURE;ANATOMICAL_STRUCTURE_DEVELOPMENT;ANATOMICAL_STRUCTURE_MORPHOGENESIS;BIOCARTA_41BB_PATHWAY;BIOCARTA_AKT_PATHWAY;BIOCARTA_CD40_PATHWAY;BIOCARTA_DEATH_PATHWAY;BIOCARTA_HIVNEF_PATHWAY;BIOCARTA_IL1R_PATHWAY;BIOCARTA_KERATINOCYTE_PATHWAY;BIOCARTA_MAPK_PATHWAY;BIOCARTA_NFKB_PATHWAY;BIOCARTA_NTHI_PATHWAY;BIOCARTA_RACCYCD_PATHWAY;BIOCARTA_RAS_PATHWAY;BI…	3D-structure;Acetylation;ATP-binding;Completeproteome;Cytoplasm;Directproteinsequencing;Kinase;Nucleotide-binding;Nucleus;Phosphoprotein;Polymorphism;Referenceproteome;Serine/threonine-proteinkinase;Transferase	1	10	9	8	149	138	128	84639	0	29044	2946600000	42	7534600	2158600	6380500	33672000	14356000	6167200	432600	1251000	1692700	547760	218830	1141700	277735000000000	256755000000000
32.4378	32.6773	32.4007	32.6147	32.2906	32.1382	actin cytoskeleton organization;actin filament organization;actin filament-based process;actin nucleation;Arp2/3 complex-mediated actin nucleation;axon guidance;biological regulation;cell surface receptor linked signaling pathway;cellular component movement;cellular component organization;cellular component organization at cellular level;cellular component organization or biogenesis;cellular comp…	structural constituent of cytoskeleton;structural molecule activity	actin cytoskeleton;adherens junction;anchoring junction;Arp2/3 protein complex;cell junction;cell leading edge;cell part;cell projection;cell-substrate adherens junction;cell-substrate junction;cytoplasm;cytoplasmic part;cytoskeletal part;cytoskeleton;cytosol;endosome;extracellular membrane-bounded organelle;extracellular organelle;extracellular region part;extracellular vesicular exosome;focal a…	biological regulation;cellular component movement;cellular component organization;cellular process;cytoskeleton organization;immune system process;locomotion;organelle organization;regulation of organelle organization;response to chemical stimulus;response to external stimulus;response to stimulus;response to stress;signal transduction	cell leading edge;cell part;cell projection;cytoplasm;cytoskeleton;cytosol;endosome;extracellular organelle;Golgi apparatus;intracellular membrane-bounded organelle;intracellular non-membrane-bounded organelle;intracellular organelle;macromolecular complex;membrane;neuron projection;organelle;plasma membrane;protein complex;synapse;vesicle	Bacterial invasion of epithelial cells;Fc gamma R-mediated phagocytosis;Pathogenic Escherichia coli infection;Regulation of actin cytoskeleton;Shigellosis	P34-Arc	AAAYRNCTG_UNKNOWN;AACTTT_UNKNOWN;ACTIN_CYTOSKELETON;BANDRES_RESPONSE_TO_CARMUSTIN_MGMT_24HR_DN;BANDRES_RESPONSE_TO_CARMUSTIN_MGMT_48HR_DN;BCAT_BILD_ET_AL_DN;BIOCARTA_ACTINY_PATHWAY;BIOCARTA_CDC42RAC_PATHWAY;BIOCARTA_MPR_PATHWAY;BIOCARTA_RHO_PATHWAY;BIOCARTA_SALMONELLA_PATHWAY;BLALOCK_ALZHEIMERS_DISEASE_DN;BONOME_OVARIAN_CANCER_SURVIVAL_OPTIMAL_DEBULKING;CHARAFE_BREAST_CANCER_LUMINAL_VS_BASAL_DN;C…	Acetylation;Actin-binding;Celljunction;Cellprojection;Completeproteome;Cytoplasm;Cytoskeleton;Directproteinsequencing;Referenceproteome;Synapse;Synaptosome	actin cytoskeleton organization;actin filament organization;actin filament-based process;actin nucleation;Arp2/3 complex-mediated actin nucleation;axon guidance;biological regulation;cell surface receptor linked signaling pathway;cellular component movement;cellular component organization;cellular component organization at cellular level;cellular component organization or biogenesis;cellular comp…	structural constituent of cytoskeleton;structural molecule activity	actin cytoskeleton;adherens junction;anchoring junction;Arp2/3 protein complex;cell junction;cell leading edge;cell part;cell projection;cell-substrate adherens junction;cell-substrate junction;cytoplasm;cytoplasmic part;cytoskeletal part;cytoskeleton;cytosol;endosome;extracellular membrane-bounded organelle;extracellular organelle;extracellular region part;extracellular vesicular exosome;focal a…	biological regulation;cellular component movement;cellular component organization;cellular process;cytoskeleton organization;immune system process;locomotion;organelle organization;regulation of organelle organization;response to chemical stimulus;response to external stimulus;response to stimulus;response to stress;signal transduction	cell leading edge;cell part;cell projection;cytoplasm;cytoskeleton;cytosol;endosome;extracellular organelle;Golgi apparatus;intracellular membrane-bounded organelle;intracellular non-membrane-bounded organelle;intracellular organelle;macromolecular complex;membrane;neuron projection;organelle;plasma membrane;protein complex;synapse;vesicle	Bacterial invasion of epithelial cells;Fc gamma R-mediated phagocytosis;Pathogenic Escherichia coli infection;Regulation of actin cytoskeleton;Shigellosis	P34-Arc	AAAYRNCTG_UNKNOWN;AACTTT_UNKNOWN;ACTIN_CYTOSKELETON;BANDRES_RESPONSE_TO_CARMUSTIN_MGMT_24HR_DN;BANDRES_RESPONSE_TO_CARMUSTIN_MGMT_48HR_DN;BCAT_BILD_ET_AL_DN;BIOCARTA_ACTINY_PATHWAY;BIOCARTA_CDC42RAC_PATHWAY;BIOCARTA_MPR_PATHWAY;BIOCARTA_RHO_PATHWAY;BIOCARTA_SALMONELLA_PATHWAY;BLALOCK_ALZHEIMERS_DISEASE_DN;BONOME_OVARIAN_CANCER_SURVIVAL_OPTIMAL_DEBULKING;CHARAFE_BREAST_CANCER_LUMINAL_VS_BASAL_DN;C…	Acetylation;Actin-binding;Celljunction;Cellprojection;Completeproteome;Cytoplasm;Cytoskeleton;Directproteinsequencing;Referenceproteome;Synapse;Synaptosome	1	20	20	20	77	77	77	34333	0	32331	105380000000	1389	342090000	487880000	521910000	1126000000	492560000	701110000	139690000	313990000	289860000	375640000	198140000	280000000	32341100000000	326110000000000
32.2863	32.2778	32.0631	32.611	32.1525	32.1784	actin cytoskeleton organization;actin filament organization;actin filament-based process;actin nucleation;Arp2/3 complex-mediated actin nucleation;axon guidance;biological regulation;cell surface receptor linked signaling pathway;cellular component movement;cellular component organization;cellular component organization at cellular level;cellular component organization or biogenesis;cellular comp…	structural constituent of cytoskeleton;structural molecule activity	actin cytoskeleton;adherens junction;anchoring junction;Arp2/3 protein complex;cell junction;cell part;cell projection;cell-substrate adherens junction;cell-substrate junction;cytoplasmic part;cytoskeletal part;cytoskeleton;cytosol;extracellular membrane-bounded organelle;extracellular organelle;extracellular region part;extracellular vesicular exosome;focal adhesion;intracellular non-membrane-bo…	biological regulation;cellular component movement;cellular component organization;cellular process;cytoskeleton organization;immune system process;locomotion;organelle organization;regulation of organelle organization;response to chemical stimulus;response to external stimulus;response to stimulus;response to stress;signal transduction	cell part;cell projection;cytoskeleton;cytosol;extracellular organelle;intracellular non-membrane-bounded organelle;intracellular organelle;macromolecular complex;membrane;organelle;protein complex;vesicle	Bacterial invasion of epithelial cells;Fc gamma R-mediated phagocytosis;Pathogenic Escherichia coli infection;Regulation of actin cytoskeleton;Shigellosis	P21-Arc	ACTIN_CYTOSKELETON;BERNARD_PPAPDC1B_TARGETS_UP;BIOCARTA_ACTINY_PATHWAY;BIOCARTA_CDC42RAC_PATHWAY;BIOCARTA_MPR_PATHWAY;BIOCARTA_RHO_PATHWAY;BIOCARTA_SALMONELLA_PATHWAY;BLALOCK_ALZHEIMERS_DISEASE_DN;chr12q24;CRX_NRL_DN.V1_DN;CYTOSKELETAL_PART;CYTOSKELETON;DAIRKEE_TERT_TARGETS_UP;DIAZ_CHRONIC_MEYLOGENOUS_LEUKEMIA_UP;GNF2_BNIP2;GNF2_CASP4;GNF2_LYN;GNF2_MYD88;GNF2_PAK2;GNF2_PTPN6;GNF2_SELL;GNF2_STAT6;…	Acetylation;Actin-binding;Cellprojection;Completeproteome;Cytoplasm;Cytoskeleton;Directproteinsequencing;Phosphoprotein;Referenceproteome	actin cytoskeleton organization;actin filament organization;actin filament-based process;actin nucleation;Arp2/3 complex-mediated actin nucleation;axon guidance;biological regulation;cell surface receptor linked signaling pathway;cellular component movement;cellular component organization;cellular component organization at cellular level;cellular component organization or biogenesis;cellular comp…	structural constituent of cytoskeleton;structural molecule activity	actin cytoskeleton;adherens junction;anchoring junction;Arp2/3 protein complex;cell junction;cell part;cell projection;cell-substrate adherens junction;cell-substrate junction;cytoplasmic part;cytoskeletal part;cytoskeleton;cytosol;extracellular membrane-bounded organelle;extracellular organelle;extracellular region part;extracellular vesicular exosome;focal adhesion;intracellular non-membrane-bo…	biological regulation;cellular component movement;cellular component organization;cellular process;cytoskeleton organization;immune system process;locomotion;organelle organization;regulation of organelle organization;response to chemical stimulus;response to external stimulus;response to stimulus;response to stress;signal transduction	cell part;cell projection;cytoskeleton;cytosol;extracellular organelle;intracellular non-membrane-bounded organelle;intracellular organelle;macromolecular complex;membrane;organelle;protein complex;vesicle	Bacterial invasion of epithelial cells;Fc gamma R-mediated phagocytosis;Pathogenic Escherichia coli infection;Regulation of actin cytoskeleton;Shigellosis	P21-Arc	ACTIN_CYTOSKELETON;BERNARD_PPAPDC1B_TARGETS_UP;BIOCARTA_ACTINY_PATHWAY;BIOCARTA_CDC42RAC_PATHWAY;BIOCARTA_MPR_PATHWAY;BIOCARTA_RHO_PATHWAY;BIOCARTA_SALMONELLA_PATHWAY;BLALOCK_ALZHEIMERS_DISEASE_DN;chr12q24;CRX_NRL_DN.V1_DN;CYTOSKELETAL_PART;CYTOSKELETON;DAIRKEE_TERT_TARGETS_UP;DIAZ_CHRONIC_MEYLOGENOUS_LEUKEMIA_UP;GNF2_BNIP2;GNF2_CASP4;GNF2_LYN;GNF2_MYD88;GNF2_PAK2;GNF2_PTPN6;GNF2_SELL;GNF2_STAT6;…	Acetylation;Actin-binding;Cellprojection;Completeproteome;Cytoplasm;Cytoskeleton;Directproteinsequencing;Phosphoprotein;Referenceproteome	1	9	9	9	517	517	517	20546	0	32331	104070000000	757	761680000	1014100000	850430000	2059300000	975280000	1765800000	249620000	540200000	447060000	801950000	384470000	556550000	323244000000000	321377000000000
30.2041	30.3153	30.8224	30.1282	30.225	30.1721	biological regulation;biosynthetic process;cellular biosynthetic process;cellular macromolecule biosynthetic process;cellular macromolecule metabolic process;cellular metabolic process;cellular nitrogen compound metabolic process;cellular process;defense response;gene expression;immune response;immune system process;innate immune response;macromolecule biosynthetic process;macromolecule metabolic…	binding;catalytic activity;DNA binding;DNA-directed RNA polymerase activity;nucleic acid binding;nucleotidyltransferase activity;RNA polymerase activity;transferase activity;transferase activity, transferring phosphorus-containing groups	cell part;cytoplasmic part;cytosol;DNA-directed RNA polymerase complex;DNA-directed RNA polymerase I complex;DNA-directed RNA polymerase III complex;intracellular organelle part;intracellular part;macromolecular complex;nuclear DNA-directed RNA polymerase complex;nuclear part;nucleolar part;nucleoplasm;nucleoplasm part;organelle part;protein complex;RNA polymerase complex	biological regulation;biosynthetic process;cellular metabolic process;cellular nitrogen compound metabolic process;cellular process;immune system process;macromolecule metabolic process;metabolic process;nitrogen compound metabolic process;nucleobase-containing compound metabolic process;primary metabolic process;regulation of gene expression, epigenetic;response to stimulus;response to stress;RN…	cell part;cytosol;macromolecular complex;nucleoplasm;protein complex;RNA polymerase complex	Cytosolic DNA-sensing pathway;Purine metabolism;Pyrimidine metabolism;RNA polymerase	RNA_pol_A_bac;RNA_pol_L	AMUNDSON_RESPONSE_TO_ARSENITE;BENPORATH_MYC_MAX_TARGETS;BILANGES_RAPAMYCIN_SENSITIVE_VIA_TSC1_AND_TSC2;BIOCARTA_ARF_PATHWAY;BIOPOLYMER_METABOLIC_PROCESS;BLALOCK_ALZHEIMERS_DISEASE_UP;BYSTRYKH_HEMATOPOIESIS_STEM_CELL_QTL_TRANS;CAIRO_HEPATOBLASTOMA_CLASSES_UP;chr6p21;DIAZ_CHRONIC_MEYLOGENOUS_LEUKEMIA_UP;DNA_DIRECTED_RNA_POLYMERASE_COMPLEX;FLECHNER_PBL_KIDNEY_TRANSPLANT_REJECTED_VS_OK_UP;GARY_CD5_TA…	Acetylation;Alternativesplicing;Completeproteome;Directproteinsequencing;Diseasemutation;DNA-directedRNApolymerase;Nucleus;Referenceproteome;Transcription	biological regulation;biosynthetic process;cellular biosynthetic process;cellular macromolecule biosynthetic process;cellular macromolecule metabolic process;cellular metabolic process;cellular nitrogen compound metabolic process;cellular process;defense response;gene expression;immune response;immune system process;innate immune response;macromolecule biosynthetic process;macromolecule metabolic…	binding;catalytic activity;DNA binding;DNA-directed RNA polymerase activity;nucleic acid binding;nucleotidyltransferase activity;RNA polymerase activity;transferase activity;transferase activity, transferring phosphorus-containing groups	cell part;cytoplasmic part;cytosol;DNA-directed RNA polymerase complex;DNA-directed RNA polymerase I complex;DNA-directed RNA polymerase III complex;intracellular organelle part;intracellular part;macromolecular complex;nuclear DNA-directed RNA polymerase complex;nuclear part;nucleolar part;nucleoplasm;nucleoplasm part;organelle part;protein complex;RNA polymerase complex	biological regulation;biosynthetic process;cellular metabolic process;cellular nitrogen compound metabolic process;cellular process;immune system process;macromolecule metabolic process;metabolic process;nitrogen compound metabolic process;nucleobase-containing compound metabolic process;primary metabolic process;regulation of gene expression, epigenetic;response to stimulus;response to stress;RN…	cell part;cytosol;macromolecular complex;nucleoplasm;protein complex;RNA polymerase complex	Cytosolic DNA-sensing pathway;Purine metabolism;Pyrimidine metabolism;RNA polymerase	RNA_pol_A_bac;RNA_pol_L	AMUNDSON_RESPONSE_TO_ARSENITE;BENPORATH_MYC_MAX_TARGETS;BILANGES_RAPAMYCIN_SENSITIVE_VIA_TSC1_AND_TSC2;BIOCARTA_ARF_PATHWAY;BIOPOLYMER_METABOLIC_PROCESS;BLALOCK_ALZHEIMERS_DISEASE_UP;BYSTRYKH_HEMATOPOIESIS_STEM_CELL_QTL_TRANS;CAIRO_HEPATOBLASTOMA_CLASSES_UP;chr6p21;DIAZ_CHRONIC_MEYLOGENOUS_LEUKEMIA_UP;DNA_DIRECTED_RNA_POLYMERASE_COMPLEX;FLECHNER_PBL_KIDNEY_TRANSPLANT_REJECTED_VS_OK_UP;GARY_CD5_TA…	Acetylation;Alternativesplicing;Completeproteome;Directproteinsequencing;Diseasemutation;DNA-directedRNApolymerase;Nucleus;Referenceproteome;Transcription	1	13	13	13	616	616	616	39249	0	32331	23790000000	349	87887000	116250000	292650000	184900000	112270000	196110000	38968000	65469000	67513000	80665000	60968000	95754000	299441000000000	300113000000000
32.7294	32.9589	32.7758	32.8024	32.5893	32.5443	actin cytoskeleton organization;actin filament organization;actin filament-based process;actin nucleation;Arp2/3 complex-mediated actin nucleation;axon guidance;biological regulation;cell migration;cell motility;cell surface receptor linked signaling pathway;cellular component movement;cellular component organization;cellular component organization at cellular level;cellular component organizatio…	structural constituent of cytoskeleton;structural molecule activity	actin cytoskeleton;adherens junction;anchoring junction;Arp2/3 protein complex;cell junction;cell part;cell projection;cell-substrate adherens junction;cell-substrate junction;cytoplasm;cytoplasmic part;cytoskeletal part;cytoskeleton;cytosol;extracellular membrane-bounded organelle;extracellular organelle;extracellular region part;extracellular vesicular exosome;focal adhesion;intracellular non-m…	biological regulation;cell motility;cellular component movement;cellular component organization;cellular process;cytoskeleton organization;immune system process;locomotion;organelle organization;regulation of organelle organization;response to chemical stimulus;response to external stimulus;response to stimulus;response to stress;signal transduction	cell part;cell projection;cytoplasm;cytoskeleton;cytosol;extracellular organelle;intracellular non-membrane-bounded organelle;intracellular organelle;macromolecular complex;organelle;protein complex;vesicle	Bacterial invasion of epithelial cells;Fc gamma R-mediated phagocytosis;Pathogenic Escherichia coli infection;Regulation of actin cytoskeleton;Shigellosis	P16-Arc	AACTGGA,MIR-145;ACATATC,MIR-190;ACEVEDO_LIVER_CANCER_UP;ACEVEDO_NORMAL_TISSUE_ADJACENT_TO_LIVER_TUMOR_UP;ACTIN_CYTOSKELETON;ACTIN_CYTOSKELETON_ORGANIZATION_AND_BIOGENESIS;ACTIN_FILAMENT_BASED_PROCESS;ALFANO_MYC_TARGETS;ATTACAT,MIR-380-3P;BENPORATH_OCT4_TARGETS;BIOCARTA_ACTINY_PATHWAY;BIOCARTA_CDC42RAC_PATHWAY;BIOCARTA_MPR_PATHWAY;BIOCARTA_RHO_PATHWAY;BIOCARTA_SALMONELLA_PATHWAY;BLALOCK_ALZHEIMERS…	Acetylation;Actin-binding;Alternativesplicing;Cellprojection;Completeproteome;Cytoplasm;Cytoskeleton;Directproteinsequencing;Referenceproteome;Ublconjugation	actin cytoskeleton organization;actin filament organization;actin filament-based process;actin nucleation;Arp2/3 complex-mediated actin nucleation;axon guidance;biological regulation;cell migration;cell motility;cell surface receptor linked signaling pathway;cellular component movement;cellular component organization;cellular component organization at cellular level;cellular component organizatio…	structural constituent of cytoskeleton;structural molecule activity	actin cytoskeleton;adherens junction;anchoring junction;Arp2/3 protein complex;cell junction;cell part;cell projection;cell-substrate adherens junction;cell-substrate junction;cytoplasm;cytoplasmic part;cytoskeletal part;cytoskeleton;cytosol;extracellular membrane-bounded organelle;extracellular organelle;extracellular region part;extracellular vesicular exosome;focal adhesion;intracellular non-m…	biological regulation;cell motility;cellular component movement;cellular component organization;cellular process;cytoskeleton organization;immune system process;locomotion;organelle organization;regulation of organelle organization;response to chemical stimulus;response to external stimulus;response to stimulus;response to stress;signal transduction	cell part;cell projection;cytoplasm;cytoskeleton;cytosol;extracellular organelle;intracellular non-membrane-bounded organelle;intracellular organelle;macromolecular complex;organelle;protein complex;vesicle	Bacterial invasion of epithelial cells;Fc gamma R-mediated phagocytosis;Pathogenic Escherichia coli infection;Regulation of actin cytoskeleton;Shigellosis	P16-Arc	AACTGGA,MIR-145;ACATATC,MIR-190;ACEVEDO_LIVER_CANCER_UP;ACEVEDO_NORMAL_TISSUE_ADJACENT_TO_LIVER_TUMOR_UP;ACTIN_CYTOSKELETON;ACTIN_CYTOSKELETON_ORGANIZATION_AND_BIOGENESIS;ACTIN_FILAMENT_BASED_PROCESS;ALFANO_MYC_TARGETS;ATTACAT,MIR-380-3P;BENPORATH_OCT4_TARGETS;BIOCARTA_ACTINY_PATHWAY;BIOCARTA_CDC42RAC_PATHWAY;BIOCARTA_MPR_PATHWAY;BIOCARTA_RHO_PATHWAY;BIOCARTA_SALMONELLA_PATHWAY;BLALOCK_ALZHEIMERS…	Acetylation;Actin-binding;Alternativesplicing;Cellprojection;Completeproteome;Cytoplasm;Cytoskeleton;Directproteinsequencing;Referenceproteome;Ublconjugation	1	11	11	10	728	728	675	1632	0	32331	116490000000	903	740940000	1073600000	844820000	2452600000	1013200000	1511500000	351250000	793230000	763980000	783310000	488780000	831940000	326260000000000	32763800000000
28.8785	29.1393	28.7202	29.071	28.8912	28.9694	actin cytoskeleton organization;actin filament-based process;activation of immune response;activation of innate immune response;activation of protein kinase activity;activation of protein kinase B activity;anatomical structure development;antigen receptor-mediated signaling pathway;biological regulation;biosynthetic process;blood coagulation;calcium-mediated signaling;cell activation;cell communi…	3-phosphoinositide-dependent protein kinase activity;adenyl nucleotide binding;adenyl ribonucleotide binding;ATP binding;binding;catalytic activity;enzyme activator activity;enzyme binding;enzyme regulator activity;kinase activity;lipase activator activity;nucleotide binding;phospholipase activator activity;phospholipase binding;phosphotransferase activity, alcohol group as acceptor;protein bindi…	adherens junction;anchoring junction;cell junction;cell part;cell projection;cell-substrate adherens junction;cell-substrate junction;cytoplasm;cytoplasmic membrane-bounded vesicle;cytoplasmic part;cytoplasmic vesicle;cytosol;focal adhesion;intracellular membrane-bounded organelle;intracellular organelle;intracellular organelle part;intracellular part;membrane;membrane-bounded organelle;membrane-…	anatomical structure development;biological regulation;biosynthetic process;cell activation;cell communication;cell development;cell junction organization;cell motility;cell-cell signaling;cellular component assembly;cellular component movement;cellular component organization;cellular metabolic process;cellular nitrogen compound metabolic process;cellular process;coagulation;cytoskeleton organiza…	cell part;cell projection;cytoplasm;cytoplasmic membrane-bounded vesicle;cytosol;intracellular membrane-bounded organelle;intracellular organelle;membrane;nucleoplasm;organelle;plasma membrane;vesicle	Aldosterone-regulated sodium reabsorption;Endometrial cancer;Focal adhesion;Insulin signaling pathway;mTOR signaling pathway;Non-small cell lung cancer;PPAR signaling pathway;Prostate cancer	Pkinase	AACTGAC,MIR-223;ACAACTT,MIR-382;ACTGTGA,MIR-27A,MIR-27B;ACTIN_CYTOSKELETON_ORGANIZATION_AND_BIOGENESIS;ACTIN_FILAMENT_BASED_PROCESS;AGUIRRE_PANCREATIC_CANCER_COPY_NUMBER_DN;ATGTACA,MIR-493;BIOCARTA_AKT_PATHWAY;BIOCARTA_EIF4_PATHWAY;BIOCARTA_GSK3_PATHWAY;BIOCARTA_IGF1MTOR_PATHWAY;BIOCARTA_MTOR_PATHWAY;BIOCARTA_PTDINS_PATHWAY;BIOCARTA_PTEN_PATHWAY;BIOPOLYMER_METABOLIC_PROCESS;BIOPOLYMER_MODIFICATIO…	3D-structure;Acetylation;Activator;Alternativesplicing;ATP-binding;Celljunction;Cellmembrane;Completeproteome;Cytoplasm;Directproteinsequencing;Kinase;Membrane;Nucleotide-binding;Nucleus;Phosphoprotein;Referenceproteome;Serine/threonine-proteinkinase;Transcription;Transcriptionregulation;Transferase;Ublconjugation	actin cytoskeleton organization;actin filament-based process;activation of immune response;activation of innate immune response;activation of protein kinase activity;activation of protein kinase B activity;anatomical structure development;antigen receptor-mediated signaling pathway;biological regulation;biosynthetic process;blood coagulation;calcium-mediated signaling;cell activation;cell communi…	3-phosphoinositide-dependent protein kinase activity;adenyl nucleotide binding;adenyl ribonucleotide binding;ATP binding;binding;catalytic activity;enzyme activator activity;enzyme binding;enzyme regulator activity;kinase activity;lipase activator activity;nucleotide binding;phospholipase activator activity;phospholipase binding;phosphotransferase activity, alcohol group as acceptor;protein bindi…	adherens junction;anchoring junction;cell junction;cell part;cell projection;cell-substrate adherens junction;cell-substrate junction;cytoplasm;cytoplasmic membrane-bounded vesicle;cytoplasmic part;cytoplasmic vesicle;cytosol;focal adhesion;intracellular membrane-bounded organelle;intracellular organelle;intracellular organelle part;intracellular part;membrane;membrane-bounded organelle;membrane-…	anatomical structure development;biological regulation;biosynthetic process;cell activation;cell communication;cell development;cell junction organization;cell motility;cell-cell signaling;cellular component assembly;cellular component movement;cellular component organization;cellular metabolic process;cellular nitrogen compound metabolic process;cellular process;coagulation;cytoskeleton organiza…	cell part;cell projection;cytoplasm;cytoplasmic membrane-bounded vesicle;cytosol;intracellular membrane-bounded organelle;intracellular organelle;membrane;nucleoplasm;organelle;plasma membrane;vesicle	Aldosterone-regulated sodium reabsorption;Endometrial cancer;Focal adhesion;Insulin signaling pathway;mTOR signaling pathway;Non-small cell lung cancer;PPAR signaling pathway;Prostate cancer	Pkinase	AACTGAC,MIR-223;ACAACTT,MIR-382;ACTGTGA,MIR-27A,MIR-27B;ACTIN_CYTOSKELETON_ORGANIZATION_AND_BIOGENESIS;ACTIN_FILAMENT_BASED_PROCESS;AGUIRRE_PANCREATIC_CANCER_COPY_NUMBER_DN;ATGTACA,MIR-493;BIOCARTA_AKT_PATHWAY;BIOCARTA_EIF4_PATHWAY;BIOCARTA_GSK3_PATHWAY;BIOCARTA_IGF1MTOR_PATHWAY;BIOCARTA_MTOR_PATHWAY;BIOCARTA_PTDINS_PATHWAY;BIOCARTA_PTEN_PATHWAY;BIOPOLYMER_METABOLIC_PROCESS;BIOPOLYMER_MODIFICATIO…	3D-structure;Acetylation;Activator;Alternativesplicing;ATP-binding;Celljunction;Cellmembrane;Completeproteome;Cytoplasm;Directproteinsequencing;Kinase;Membrane;Nucleotide-binding;Nucleus;Phosphoprotein;Referenceproteome;Serine/threonine-proteinkinase;Transcription;Transcriptionregulation;Transferase;Ublconjugation	2	18	18	18	381	381	381	63151	0	58568	9032400000	144	20688000	24879000	42331000	40193000	29289000	63909000	5407100	36293000	23254000	17939000	6872600	36345000	288747000000000	289167000000000
26.3096	26.7763	27.324	27.788	25.9561	27.2685	amide transport;antigen processing and presentation;antigen processing and presentation of endogenous antigen;antigen processing and presentation of endogenous peptide antigen;antigen processing and presentation of endogenous peptide antigen via MHC class I;antigen processing and presentation of exogenous antigen;antigen processing and presentation of exogenous peptide antigen;antigen processing …	active transmembrane transporter activity;antigen binding;ATPase activity;ATPase activity, coupled;ATPase activity, coupled to movement of substances;ATPase activity, coupled to transmembrane movement of substances;binding;catalytic activity;hydrolase activity;hydrolase activity, acting on acid anhydrides;hydrolase activity, acting on acid anhydrides, catalyzing transmembrane movement of substanc…	cell part;cytoplasmic part;endoplasmic reticulum;endoplasmic reticulum membrane;endoplasmic reticulum part;Golgi apparatus part;Golgi membrane;integral to endoplasmic reticulum membrane;integral to lumenal side of endoplasmic reticulum membrane;integral to membrane;integral to organelle membrane;intracellular membrane-bounded organelle;intracellular organelle;intracellular organelle part;intracel…	amide transport;cellular component assembly;cellular component organization;cellular metabolic process;cellular process;establishment of localization;Golgi vesicle transport;immune system process;macromolecular complex assembly;metabolic process;peptide metabolic process;peptide transport;protein complex assembly;response to stimulus;transport;vesicle-mediated transport	cell part;endoplasmic reticulum;intracellular membrane-bounded organelle;intracellular organelle;macromolecular complex;membrane;MHC class I peptide loading complex;organelle;protein complex	Antigen processing and presentation	C1-set	ABBUD_LIF_SIGNALING_1_UP;ACTIVE_TRANSMEMBRANE_TRANSPORTER_ACTIVITY;ANTIGEN_BINDING;ATPASE_ACTIVITY;ATPASE_ACTIVITY_COUPLED;ATPASE_ACTIVITY_COUPLED_TO_MOVEMENT_OF_SUBSTANCES;AUNG_GASTRIC_CANCER;BAELDE_DIABETIC_NEPHROPATHY_DN;BERENJENO_TRANSFORMED_BY_RHOA_DN;BLALOCK_ALZHEIMERS_DISEASE_UP;BRUINS_UVC_RESPONSE_LATE;BRUINS_UVC_RESPONSE_VIA_TP53_GROUP_A;BURTON_ADIPOGENESIS_8;BYSTRYKH_HEMATOPOIESIS_STEM_…	3D-structure;Alternativesplicing;Completeproteome;Directproteinsequencing;Disulfidebond;Endoplasmicreticulum;Glycoprotein;Immunoglobulindomain;Membrane;Polymorphism;Referenceproteome;Signal;Transmembrane;Transmembranehelix	amide transport;antigen processing and presentation;antigen processing and presentation of endogenous antigen;antigen processing and presentation of endogenous peptide antigen;antigen processing and presentation of endogenous peptide antigen via MHC class I;antigen processing and presentation of exogenous antigen;antigen processing and presentation of exogenous peptide antigen;antigen processing …	active transmembrane transporter activity;antigen binding;ATPase activity;ATPase activity, coupled;ATPase activity, coupled to movement of substances;ATPase activity, coupled to transmembrane movement of substances;binding;catalytic activity;hydrolase activity;hydrolase activity, acting on acid anhydrides;hydrolase activity, acting on acid anhydrides, catalyzing transmembrane movement of substanc…	cell part;cytoplasmic part;endoplasmic reticulum;endoplasmic reticulum membrane;endoplasmic reticulum part;Golgi apparatus part;Golgi membrane;integral to endoplasmic reticulum membrane;integral to lumenal side of endoplasmic reticulum membrane;integral to membrane;integral to organelle membrane;intracellular membrane-bounded organelle;intracellular organelle;intracellular organelle part;intracel…	amide transport;cellular component assembly;cellular component organization;cellular metabolic process;cellular process;establishment of localization;Golgi vesicle transport;immune system process;macromolecular complex assembly;metabolic process;peptide metabolic process;peptide transport;protein complex assembly;response to stimulus;transport;vesicle-mediated transport	cell part;endoplasmic reticulum;intracellular membrane-bounded organelle;intracellular organelle;macromolecular complex;membrane;MHC class I peptide loading complex;organelle;protein complex	Antigen processing and presentation	C1-set	ABBUD_LIF_SIGNALING_1_UP;ACTIVE_TRANSMEMBRANE_TRANSPORTER_ACTIVITY;ANTIGEN_BINDING;ATPASE_ACTIVITY;ATPASE_ACTIVITY_COUPLED;ATPASE_ACTIVITY_COUPLED_TO_MOVEMENT_OF_SUBSTANCES;AUNG_GASTRIC_CANCER;BAELDE_DIABETIC_NEPHROPATHY_DN;BERENJENO_TRANSFORMED_BY_RHOA_DN;BLALOCK_ALZHEIMERS_DISEASE_UP;BRUINS_UVC_RESPONSE_LATE;BRUINS_UVC_RESPONSE_VIA_TP53_GROUP_A;BURTON_ADIPOGENESIS_8;BYSTRYKH_HEMATOPOIESIS_STEM_…	3D-structure;Alternativesplicing;Completeproteome;Directproteinsequencing;Disulfidebond;Endoplasmicreticulum;Glycoprotein;Immunoglobulindomain;Membrane;Polymorphism;Referenceproteome;Signal;Transmembrane;Transmembranehelix	1	7	7	7	348	348	348	47625	0	17793	2811000000	63	17068000	7446700	8242100	105410000	6380700	7460600	0	5519500	16243000	13830000	925500	12258000	269580000000000	264080000000000
33.9051	33.8884	33.6118	33.6435	33.7038	33.8036	activation of immune response;activation of innate immune response;anaphase-promoting complex-dependent proteasomal ubiquitin-dependent protein catabolic process;antigen processing and presentation;antigen processing and presentation of exogenous antigen;antigen processing and presentation of exogenous peptide antigen;antigen processing and presentation of exogenous peptide antigen via MHC class …	enzyme regulator activity	cell part;cytoplasm;cytoplasmic part;cytosol;extracellular membrane-bounded organelle;extracellular organelle;extracellular region part;extracellular vesicular exosome;intracellular membrane-bounded organelle;intracellular organelle;intracellular organelle part;intracellular part;macromolecular complex;membrane;membrane-bounded organelle;membrane-bounded vesicle;nuclear part;nucleoplasm;nucleus;o…	biological regulation;catabolic process;cell cycle;cell death;cellular metabolic process;cellular nitrogen compound metabolic process;cellular process;death;immune system process;macromolecule metabolic process;macromolecule modification;metabolic process;mitotic cell cycle;nitrogen compound metabolic process;primary metabolic process;protein metabolic process;protein modification by small protei…	cell part;cytoplasm;cytosol;extracellular organelle;intracellular membrane-bounded organelle;intracellular organelle;macromolecular complex;membrane;nucleoplasm;nucleus;organelle;proteasome complex;protein complex;vesicle	Proteasome	PCI;Rpn3_C	AGTTCTC,MIR-146A,MIR-146B;BENPORATH_MYC_MAX_TARGETS;BROWNE_HCMV_INFECTION_24HR_UP;BYSTRYKH_HEMATOPOIESIS_STEM_CELL_SCP2_QTL_TRANS;CAGCTG_V$AP4_Q5;chr17q21;CHUANG_OXIDATIVE_STRESS_RESPONSE_UP;DANG_BOUND_BY_MYC;DIAZ_CHRONIC_MEYLOGENOUS_LEUKEMIA_UP;ENK_UV_RESPONSE_EPIDERMIS_UP;GCANCTGNY_V$MYOD_Q6;GGGAGGRR_V$MAZ_Q6;GSE10239_MEMORY_VS_DAY4.5_EFF_CD8_TCELL_UP;GSE11864_CSF1_VS_CSF1_IFNG_IN_MAC_DN;GSE118…	Alternativesplicing;Completeproteome;Proteasome;Referenceproteome	activation of immune response;activation of innate immune response;anaphase-promoting complex-dependent proteasomal ubiquitin-dependent protein catabolic process;antigen processing and presentation;antigen processing and presentation of exogenous antigen;antigen processing and presentation of exogenous peptide antigen;antigen processing and presentation of exogenous peptide antigen via MHC class …	enzyme regulator activity	cell part;cytoplasm;cytoplasmic part;cytosol;extracellular membrane-bounded organelle;extracellular organelle;extracellular region part;extracellular vesicular exosome;intracellular membrane-bounded organelle;intracellular organelle;intracellular organelle part;intracellular part;macromolecular complex;membrane;membrane-bounded organelle;membrane-bounded vesicle;nuclear part;nucleoplasm;nucleus;o…	biological regulation;catabolic process;cell cycle;cell death;cellular metabolic process;cellular nitrogen compound metabolic process;cellular process;death;immune system process;macromolecule metabolic process;macromolecule modification;metabolic process;mitotic cell cycle;nitrogen compound metabolic process;primary metabolic process;protein metabolic process;protein modification by small protei…	cell part;cytoplasm;cytosol;extracellular organelle;intracellular membrane-bounded organelle;intracellular organelle;macromolecular complex;membrane;nucleoplasm;nucleus;organelle;proteasome complex;protein complex;vesicle	Proteasome	PCI;Rpn3_C	AGTTCTC,MIR-146A,MIR-146B;BENPORATH_MYC_MAX_TARGETS;BROWNE_HCMV_INFECTION_24HR_UP;BYSTRYKH_HEMATOPOIESIS_STEM_CELL_SCP2_QTL_TRANS;CAGCTG_V$AP4_Q5;chr17q21;CHUANG_OXIDATIVE_STRESS_RESPONSE_UP;DANG_BOUND_BY_MYC;DIAZ_CHRONIC_MEYLOGENOUS_LEUKEMIA_UP;ENK_UV_RESPONSE_EPIDERMIS_UP;GCANCTGNY_V$MYOD_Q6;GGGAGGRR_V$MAZ_Q6;GSE10239_MEMORY_VS_DAY4.5_EFF_CD8_TCELL_UP;GSE11864_CSF1_VS_CSF1_IFNG_IN_MAC_DN;GSE118…	Alternativesplicing;Completeproteome;Proteasome;Referenceproteome	1	34	34	34	646	646	646	60977	0	32331	239150000000	1988	698530000	677630000	839140000	878210000	637680000	1178700000	203180000	360820000	263600000	447740000	306890000	541700000	33924900000000	338270000000000
25.0637	25.3192	24.3665	25.4677	25.4396	26.0881	activation of adenylate cyclase activity;activation of adenylate cyclase activity by G-protein signaling pathway;activation of phospholipase C activity;activation of protein kinase A activity;activation of protein kinase activity;biological regulation;biosynthetic process;cAMP biosynthetic process;cAMP metabolic process;cAMP-mediated signaling;cell communication;cell surface receptor linked signa…	adenyl nucleotide binding;adenyl ribonucleotide binding;adenylate cyclase activity;ATP binding;binding;catalytic activity;cation binding;cyclase activity;enzyme binding;ion binding;kinase binding;lyase activity;metal ion binding;nucleotide binding;phosphorus-oxygen lyase activity;protein binding;protein kinase binding;purine nucleotide binding;purine ribonucleoside triphosphate binding;purine rib…	cell part;cell projection;cilium;integral to membrane;intrinsic to membrane;membrane;membrane part;plasma membrane	biological regulation;biosynthetic process;cell communication;cell-cell signaling;cellular metabolic process;cellular nitrogen compound metabolic process;cellular process;energy reserve metabolic process;establishment of localization;fluid transport;generation of precursor metabolites and energy;heterocycle metabolic process;homeostatic process;immune system process;metabolic process;multicellula…	cell part;cell projection;cilium;membrane;plasma membrane	Bile secretion;Chemokine signaling pathway;Dilated cardiomyopathy;Endocrine and other factor-regulated calcium reabsorption;Gap junction;Gastric acid secretion;GnRH signaling pathway;Melanogenesis;Oocyte meiosis;Pancreatic secretion;Progesterone-mediated oocyte maturation;Purine metabolism;Salivary secretion;Taste transduction;Vascular smooth muscle contraction;Vasopressin-regulated water reabsor…	DUF1053;Guanylate_cyc	AAAGGGA,MIR-204,MIR-211;AACTTT_UNKNOWN;ACTGTGA,MIR-27A,MIR-27B;AMUNDSON_POOR_SURVIVAL_AFTER_GAMMA_RADIATION_2G;BENPORATH_CYCLING_GENES;BURTON_ADIPOGENESIS_6;BYSTRYKH_HEMATOPOIESIS_STEM_CELL_QTL_TRANS;CHARAFE_BREAST_CANCER_LUMINAL_VS_BASAL_UP;CHARAFE_BREAST_CANCER_LUMINAL_VS_MESENCHYMAL_UP;CHEN_METABOLIC_SYNDROM_NETWORK;chr12q12;E2F1_UP.V1_UP;GCANCTGNY_V$MYOD_Q6;GCNP_SHH_UP_EARLY.V1_UP;GOLDRATH_NA…	Alternativesplicing;ATP-binding;cAMPbiosynthesis;Cellprojection;Cilium;Completeproteome;Glycoprotein;Lyase;Magnesium;Membrane;Metal-binding;Nucleotide-binding;Phosphoprotein;Polymorphism;Referenceproteome;Repeat;Transmembrane;Transmembranehelix	activation of adenylate cyclase activity;activation of adenylate cyclase activity by G-protein signaling pathway;activation of phospholipase C activity;activation of protein kinase A activity;activation of protein kinase activity;biological regulation;biosynthetic process;cAMP biosynthetic process;cAMP metabolic process;cAMP-mediated signaling;cell communication;cell surface receptor linked signa…	adenyl nucleotide binding;adenyl ribonucleotide binding;adenylate cyclase activity;ATP binding;binding;catalytic activity;cation binding;cyclase activity;enzyme binding;ion binding;kinase binding;lyase activity;metal ion binding;nucleotide binding;phosphorus-oxygen lyase activity;protein binding;protein kinase binding;purine nucleotide binding;purine ribonucleoside triphosphate binding;purine rib…	cell part;cell projection;cilium;integral to membrane;intrinsic to membrane;membrane;membrane part;plasma membrane	biological regulation;biosynthetic process;cell communication;cell-cell signaling;cellular metabolic process;cellular nitrogen compound metabolic process;cellular process;energy reserve metabolic process;establishment of localization;fluid transport;generation of precursor metabolites and energy;heterocycle metabolic process;homeostatic process;immune system process;metabolic process;multicellula…	cell part;cell projection;cilium;membrane;plasma membrane	Bile secretion;Chemokine signaling pathway;Dilated cardiomyopathy;Endocrine and other factor-regulated calcium reabsorption;Gap junction;Gastric acid secretion;GnRH signaling pathway;Melanogenesis;Oocyte meiosis;Pancreatic secretion;Progesterone-mediated oocyte maturation;Purine metabolism;Salivary secretion;Taste transduction;Vascular smooth muscle contraction;Vasopressin-regulated water reabsor…	DUF1053;Guanylate_cyc	AAAGGGA,MIR-204,MIR-211;AACTTT_UNKNOWN;ACTGTGA,MIR-27A,MIR-27B;AMUNDSON_POOR_SURVIVAL_AFTER_GAMMA_RADIATION_2G;BENPORATH_CYCLING_GENES;BURTON_ADIPOGENESIS_6;BYSTRYKH_HEMATOPOIESIS_STEM_CELL_QTL_TRANS;CHARAFE_BREAST_CANCER_LUMINAL_VS_BASAL_UP;CHARAFE_BREAST_CANCER_LUMINAL_VS_MESENCHYMAL_UP;CHEN_METABOLIC_SYNDROM_NETWORK;chr12q12;E2F1_UP.V1_UP;GCANCTGNY_V$MYOD_Q6;GCNP_SHH_UP_EARLY.V1_UP;GOLDRATH_NA…	Alternativesplicing;ATP-binding;cAMPbiosynthesis;Cellprojection;Cilium;Completeproteome;Glycoprotein;Lyase;Magnesium;Membrane;Metal-binding;Nucleotide-binding;Phosphoprotein;Polymorphism;Referenceproteome;Repeat;Transmembrane;Transmembranehelix	1	9	9	5	94	94	62	13061	7772	79617	815950000	32	0	2320200	4106500	4127700	2462700	3273400	0	132250	271680	176300	277730	1396000	247783000000000	257068000000000
25.794	27.0884	26.9257	27.313	26.5809	26.8641	activation of immune response;activation of innate immune response;activation of MAPK activity;activation of MAPKK activity;activation of NF-kappaB-inducing kinase activity;activation of protein kinase activity;anatomical structure formation involved in morphogenesis;angiogenesis;antigen receptor-mediated signaling pathway;apoptosis;biological regulation;biosynthetic process;cell death;cell surfa…	adenyl nucleotide binding;adenyl ribonucleotide binding;ATP binding;binding;catalytic activity;cation binding;ion binding;kinase activity;magnesium ion binding;MAP kinase kinase activity;MAP kinase kinase kinase activity;metal ion binding;molecular transducer activity;nucleotide binding;phosphotransferase activity, alcohol group as acceptor;protein binding;protein kinase activity;protein serine/t…	Ada2/Gcn5/Ada3 transcription activator complex;cell part;cytoplasm;cytoplasmic part;cytosol;endosomal part;endosome membrane;histone acetyltransferase complex;intracellular membrane-bounded organelle;intracellular organelle;intracellular organelle part;intracellular part;macromolecular complex;membrane;membrane-bounded organelle;nuclear part;nucleoplasm;nucleoplasm part;nucleus;organelle;organell…	anatomical structure formation involved in morphogenesis;biological regulation;biosynthetic process;cell death;cellular component organization;cellular metabolic process;cellular nitrogen compound metabolic process;cellular process;chromatin modification;chromatin organization;chromosome organization;death;developmental process;histone modification;immune system process;macromolecule metabolic pr…	cell part;cytoplasm;cytosol;intracellular membrane-bounded organelle;intracellular organelle;macromolecular complex;membrane;nucleoplasm;nucleus;organelle;plasma membrane;protein complex	Adherens junction;Leishmaniasis;MAPK signaling pathway;Measles;NOD-like receptor signaling pathway;Osteoclast differentiation;RIG-I-like receptor signaling pathway;T cell receptor signaling pathway;Toll-like receptor signaling pathway;Toxoplasmosis;Wnt signaling pathway	Pkinase_Tyr	ACAGGGT,MIR-10A,MIR-10B;ACTIVATION_OF_PROTEIN_KINASE_ACTIVITY;ADAPTIVE_IMMUNE_RESPONSE;ADAPTIVE_IMMUNE_RESPONSE_GO_0002460;AGGCACT,MIR-515-3P;BIOCARTA_ALK_PATHWAY;BIOCARTA_FAS_PATHWAY;BIOCARTA_IL1R_PATHWAY;BIOCARTA_MAPK_PATHWAY;BIOCARTA_NFKB_PATHWAY;BIOCARTA_NTHI_PATHWAY;BIOCARTA_P38MAPK_PATHWAY;BIOCARTA_PAR1_PATHWAY;BIOCARTA_TGFB_PATHWAY;BIOCARTA_TNFR1_PATHWAY;BIOCARTA_TOLL_PATHWAY;BIOCARTA_WNT_…	3D-structure;Alternativesplicing;Apoptosis;ATP-binding;Cellmembrane;Completeproteome;Cytoplasm;Isopeptidebond;Kinase;Magnesium;Membrane;Metal-binding;Nucleotide-binding;Phosphoprotein;Referenceproteome;Serine/threonine-proteinkinase;Stressresponse;Transcription;Transcriptionregulation;Transferase;Ublconjugation	activation of immune response;activation of innate immune response;activation of MAPK activity;activation of MAPKK activity;activation of NF-kappaB-inducing kinase activity;activation of protein kinase activity;anatomical structure formation involved in morphogenesis;angiogenesis;antigen receptor-mediated signaling pathway;apoptosis;biological regulation;biosynthetic process;cell death;cell surfa…	adenyl nucleotide binding;adenyl ribonucleotide binding;ATP binding;binding;catalytic activity;cation binding;ion binding;kinase activity;magnesium ion binding;MAP kinase kinase activity;MAP kinase kinase kinase activity;metal ion binding;molecular transducer activity;nucleotide binding;phosphotransferase activity, alcohol group as acceptor;protein binding;protein kinase activity;protein serine/t…	Ada2/Gcn5/Ada3 transcription activator complex;cell part;cytoplasm;cytoplasmic part;cytosol;endosomal part;endosome membrane;histone acetyltransferase complex;intracellular membrane-bounded organelle;intracellular organelle;intracellular organelle part;intracellular part;macromolecular complex;membrane;membrane-bounded organelle;nuclear part;nucleoplasm;nucleoplasm part;nucleus;organelle;organell…	anatomical structure formation involved in morphogenesis;biological regulation;biosynthetic process;cell death;cellular component organization;cellular metabolic process;cellular nitrogen compound metabolic process;cellular process;chromatin modification;chromatin organization;chromosome organization;death;developmental process;histone modification;immune system process;macromolecule metabolic pr…	cell part;cytoplasm;cytosol;intracellular membrane-bounded organelle;intracellular organelle;macromolecular complex;membrane;nucleoplasm;nucleus;organelle;plasma membrane;protein complex	Adherens junction;Leishmaniasis;MAPK signaling pathway;Measles;NOD-like receptor signaling pathway;Osteoclast differentiation;RIG-I-like receptor signaling pathway;T cell receptor signaling pathway;Toll-like receptor signaling pathway;Toxoplasmosis;Wnt signaling pathway	Pkinase_Tyr	ACAGGGT,MIR-10A,MIR-10B;ACTIVATION_OF_PROTEIN_KINASE_ACTIVITY;ADAPTIVE_IMMUNE_RESPONSE;ADAPTIVE_IMMUNE_RESPONSE_GO_0002460;AGGCACT,MIR-515-3P;BIOCARTA_ALK_PATHWAY;BIOCARTA_FAS_PATHWAY;BIOCARTA_IL1R_PATHWAY;BIOCARTA_MAPK_PATHWAY;BIOCARTA_NFKB_PATHWAY;BIOCARTA_NTHI_PATHWAY;BIOCARTA_P38MAPK_PATHWAY;BIOCARTA_PAR1_PATHWAY;BIOCARTA_TGFB_PATHWAY;BIOCARTA_TNFR1_PATHWAY;BIOCARTA_TOLL_PATHWAY;BIOCARTA_WNT_…	3D-structure;Alternativesplicing;Apoptosis;ATP-binding;Cellmembrane;Completeproteome;Cytoplasm;Isopeptidebond;Kinase;Magnesium;Membrane;Metal-binding;Nucleotide-binding;Phosphoprotein;Referenceproteome;Serine/threonine-proteinkinase;Stressresponse;Transcription;Transcriptionregulation;Transferase;Ublconjugation	1	17	17	17	343	343	343	67195	0	778	2316100000	96	6178200	5550000	6510100	21233000	8084400	10024000	456080	4577300	3879700	5410200	1551600	3747700	269519000000000	266862000000000
25.6149	25.5697	25.5092	26.5336	25.9326	25.0035	activation of immune response;activation of innate immune response;activation of MAPK activity;adaptive immune response;antigen receptor-mediated signaling pathway;apoptosis;biological regulation;cell activation;cell death;cell proliferation;cell surface receptor linked signaling pathway;cellular macromolecule metabolic process;cellular metabolic process;cellular process;cellular protein metaboli…	adenyl nucleotide binding;adenyl ribonucleotide binding;ATP binding;binding;CARD domain binding;catalytic activity;identical protein binding;kinase activity;LIM domain binding;molecular transducer activity;non-membrane spanning protein tyrosine kinase activity;nucleotide binding;phosphotransferase activity, alcohol group as acceptor;protein binding;protein dimerization activity;protein domain spe…	cell part;cytoplasm;cytoplasmic part;cytoskeleton;cytosol;intracellular non-membrane-bounded organelle;intracellular organelle;intracellular part;macromolecular complex;non-membrane-bounded organelle;organelle;protein complex;vesicle	biological regulation;cell activation;cell death;cell proliferation;cellular metabolic process;cellular process;death;immune system process;macromolecule metabolic process;macromolecule modification;metabolic process;multi-organism process;phosphorus metabolic process;primary metabolic process;protein metabolic process;protein modification process;protein phosphorylation;regulation of protein mod…	cell part;cytoplasm;cytoskeleton;cytosol;intracellular non-membrane-bounded organelle;intracellular organelle;macromolecular complex;organelle;protein complex;vesicle	ko05152;Neurotrophin signaling pathway;NOD-like receptor signaling pathway;Shigellosis	CARD;Pkinase	BENPORATH_MYC_MAX_TARGETS;BIOCARTA_FAS_PATHWAY;BUYTAERT_PHOTODYNAMIC_THERAPY_STRESS_UP;CHANDRAN_METASTASIS_UP;CHEN_HOXA5_TARGETS_9HR_UP;CHICAS_RB1_TARGETS_SENESCENT;chr8q21;CREIGHTON_ENDOCRINE_THERAPY_RESISTANCE_1;CSR_EARLY_UP.V1_UP;DANG_BOUND_BY_MYC;DEFENSE_RESPONSE;DEURIG_T_CELL_PROLYMPHOCYTIC_LEUKEMIA_UP;DODD_NASOPHARYNGEAL_CARCINOMA_DN;FOSTER_TOLERANT_MACROPHAGE_DN;GSE11864_UNTREATED_VS_CSF1_…	3D-structure;Adaptiveimmunity;Alternativesplicing;Apoptosis;ATP-binding;Completeproteome;Cytoplasm;Immunity;Innateimmunity;Isopeptidebond;Kinase;Nucleotide-binding;Phosphoprotein;Polymorphism;Referenceproteome;Serine/threonine-proteinkinase;Transferase;Ublconjugation	activation of immune response;activation of innate immune response;activation of MAPK activity;adaptive immune response;antigen receptor-mediated signaling pathway;apoptosis;biological regulation;cell activation;cell death;cell proliferation;cell surface receptor linked signaling pathway;cellular macromolecule metabolic process;cellular metabolic process;cellular process;cellular protein metaboli…	adenyl nucleotide binding;adenyl ribonucleotide binding;ATP binding;binding;CARD domain binding;catalytic activity;identical protein binding;kinase activity;LIM domain binding;molecular transducer activity;non-membrane spanning protein tyrosine kinase activity;nucleotide binding;phosphotransferase activity, alcohol group as acceptor;protein binding;protein dimerization activity;protein domain spe…	cell part;cytoplasm;cytoplasmic part;cytoskeleton;cytosol;intracellular non-membrane-bounded organelle;intracellular organelle;intracellular part;macromolecular complex;non-membrane-bounded organelle;organelle;protein complex;vesicle	biological regulation;cell activation;cell death;cell proliferation;cellular metabolic process;cellular process;death;immune system process;macromolecule metabolic process;macromolecule modification;metabolic process;multi-organism process;phosphorus metabolic process;primary metabolic process;protein metabolic process;protein modification process;protein phosphorylation;regulation of protein mod…	cell part;cytoplasm;cytoskeleton;cytosol;intracellular non-membrane-bounded organelle;intracellular organelle;macromolecular complex;organelle;protein complex;vesicle	ko05152;Neurotrophin signaling pathway;NOD-like receptor signaling pathway;Shigellosis	CARD;Pkinase	BENPORATH_MYC_MAX_TARGETS;BIOCARTA_FAS_PATHWAY;BUYTAERT_PHOTODYNAMIC_THERAPY_STRESS_UP;CHANDRAN_METASTASIS_UP;CHEN_HOXA5_TARGETS_9HR_UP;CHICAS_RB1_TARGETS_SENESCENT;chr8q21;CREIGHTON_ENDOCRINE_THERAPY_RESISTANCE_1;CSR_EARLY_UP.V1_UP;DANG_BOUND_BY_MYC;DEFENSE_RESPONSE;DEURIG_T_CELL_PROLYMPHOCYTIC_LEUKEMIA_UP;DODD_NASOPHARYNGEAL_CARCINOMA_DN;FOSTER_TOLERANT_MACROPHAGE_DN;GSE11864_UNTREATED_VS_CSF1_…	3D-structure;Adaptiveimmunity;Alternativesplicing;Apoptosis;ATP-binding;Completeproteome;Cytoplasm;Immunity;Innateimmunity;Isopeptidebond;Kinase;Nucleotide-binding;Phosphoprotein;Polymorphism;Referenceproteome;Serine/threonine-proteinkinase;Transferase;Ublconjugation	1	11	10	10	263	248	248	61194	0	57058	1113200000	26	0	2602800	1824400	16554000	6282900	5530300	60867	1738200	2925900	1170100	262710	802980	262540000000000	257647000000000
26.5987	27.0982	27.0575	28.3187	27.1303	27.5927	actin cytoskeleton organization;actin filament organization;actin filament-based movement;actin filament-based process;actin polymerization or depolymerization;biological regulation;cellular component assembly;cellular component movement;cellular component organization;cellular component organization at cellular level;cellular component organization or biogenesis;cellular component organization o…	actin binding;binding;cytoskeletal protein binding;profilin binding;protein binding	actin cytoskeleton;actin filament;cell part;cell projection;cytoplasmic membrane-bounded vesicle;cytoplasmic part;cytoplasmic vesicle;cytoskeletal part;cytoskeleton;cytosol;intracellular membrane-bounded organelle;intracellular non-membrane-bounded organelle;intracellular organelle;intracellular organelle part;intracellular part;macromolecular complex;membrane-bounded organelle;membrane-bounded v…	biological regulation;cellular component assembly;cellular component movement;cellular component organization;cellular process;cytoskeleton organization;immune system process;macromolecular complex assembly;multi-organism process;organelle organization;protein complex assembly;response to biotic stimulus;response to stimulus;response to stress;signal transduction	cell part;cell projection;cytoplasmic membrane-bounded vesicle;cytoskeleton;cytosol;intracellular membrane-bounded organelle;intracellular non-membrane-bounded organelle;intracellular organelle;macromolecular complex;organelle;protein complex;vesicle		WH2	ACTIN_BINDING;ACTIN_CYTOSKELETON;ACTIN_CYTOSKELETON_ORGANIZATION_AND_BIOGENESIS;ACTIN_FILAMENT_BASED_PROCESS;ACTIN_POLYMERIZATION_AND_OR_DEPOLYMERIZATION;ATTCTTT,MIR-186;AZARE_NEOPLASTIC_TRANSFORMATION_BY_STAT3_DN;BANDRES_RESPONSE_TO_CARMUSTIN_MGMT_48HR_DN;BANDRES_RESPONSE_TO_CARMUSTIN_WITHOUT_MGMT_48HR_DN;BOYAULT_LIVER_CANCER_SUBCLASS_G5_DN;BYSTRYKH_HEMATOPOIESIS_STEM_CELL_QTL_TRANS;CAGTATT,MIR-…	3D-structure;Actin-binding;Alternativesplicing;Cellprojection;Completeproteome;Cytoplasm;Cytoplasmicvesicle;Cytoskeleton;Phosphoprotein;Polymorphism;Referenceproteome;Repeat	actin cytoskeleton organization;actin filament organization;actin filament-based movement;actin filament-based process;actin polymerization or depolymerization;biological regulation;cellular component assembly;cellular component movement;cellular component organization;cellular component organization at cellular level;cellular component organization or biogenesis;cellular component organization o…	actin binding;binding;cytoskeletal protein binding;profilin binding;protein binding	actin cytoskeleton;actin filament;cell part;cell projection;cytoplasmic membrane-bounded vesicle;cytoplasmic part;cytoplasmic vesicle;cytoskeletal part;cytoskeleton;cytosol;intracellular membrane-bounded organelle;intracellular non-membrane-bounded organelle;intracellular organelle;intracellular organelle part;intracellular part;macromolecular complex;membrane-bounded organelle;membrane-bounded v…	biological regulation;cellular component assembly;cellular component movement;cellular component organization;cellular process;cytoskeleton organization;immune system process;macromolecular complex assembly;multi-organism process;organelle organization;protein complex assembly;response to biotic stimulus;response to stimulus;response to stress;signal transduction	cell part;cell projection;cytoplasmic membrane-bounded vesicle;cytoskeleton;cytosol;intracellular membrane-bounded organelle;intracellular non-membrane-bounded organelle;intracellular organelle;macromolecular complex;organelle;protein complex;vesicle		WH2	ACTIN_BINDING;ACTIN_CYTOSKELETON;ACTIN_CYTOSKELETON_ORGANIZATION_AND_BIOGENESIS;ACTIN_FILAMENT_BASED_PROCESS;ACTIN_POLYMERIZATION_AND_OR_DEPOLYMERIZATION;ATTCTTT,MIR-186;AZARE_NEOPLASTIC_TRANSFORMATION_BY_STAT3_DN;BANDRES_RESPONSE_TO_CARMUSTIN_MGMT_48HR_DN;BANDRES_RESPONSE_TO_CARMUSTIN_WITHOUT_MGMT_48HR_DN;BOYAULT_LIVER_CANCER_SUBCLASS_G5_DN;BYSTRYKH_HEMATOPOIESIS_STEM_CELL_QTL_TRANS;CAGTATT,MIR-…	3D-structure;Actin-binding;Alternativesplicing;Cellprojection;Completeproteome;Cytoplasm;Cytoplasmicvesicle;Cytoskeleton;Phosphoprotein;Polymorphism;Referenceproteome;Repeat	1	10	10	10	254	254	254	51258	0	60513	4161100000	92	4827700	3540000	2905500	75734000	9387800	21791000	2002000	4832700	5683300	4433100	1711800	1855800	260568000000000	263837000000000
25.5929	25.6118	26.0914	25.3297	24.9249	26.2287	anatomical structure morphogenesis;antral ovarian follicle growth;biological regulation;biosynthetic process;carbohydrate homeostasis;cell maturation;cell surface receptor linked signaling pathway;cellular biosynthetic process;cellular developmental process;cellular macromolecule biosynthetic process;cellular macromolecule metabolic process;cellular metabolic process;cellular nitrogen compound me…	binding;chromatin binding;chromatin DNA binding;core promoter binding;DNA binding;enzyme binding;kinase binding;nucleic acid binding;nucleic acid binding transcription factor activity;protein binding;protein kinase binding;regulatory region DNA binding;regulatory region nucleic acid binding;sequence-specific DNA binding;sequence-specific DNA binding RNA polymerase II transcription factor activity…	cell part;cytoplasm;cytoplasmic part;cytosol;intracellular membrane-bounded organelle;intracellular organelle;intracellular organelle part;intracellular part;membrane;membrane-bounded organelle;nuclear part;nucleoplasm;nucleus;organelle;organelle part	anatomical structure morphogenesis;biological regulation;biosynthetic process;cell maturation;cellular metabolic process;cellular nitrogen compound metabolic process;cellular process;developmental maturation;developmental process;growth;homeostatic process;immune system process;macromolecule metabolic process;metabolic process;multicellular organismal process;nitrogen compound metabolic process;n…	cell part;cytoplasm;cytosol;intracellular membrane-bounded organelle;intracellular organelle;membrane;nucleoplasm;nucleus;organelle	Chemokine signaling pathway;Endometrial cancer;Neurotrophin signaling pathway;Non-small cell lung cancer	Fork_head	AACTGAC,MIR-223;AACTTT_UNKNOWN;ACCTGTTG_UNKNOWN;ACEVEDO_METHYLATED_IN_LIVER_CANCER_DN;AMUNDSON_RESPONSE_TO_ARSENITE;ANATOMICAL_STRUCTURE_DEVELOPMENT;APOPTOSIS_GO;BENPORATH_NANOG_TARGETS;BIOCARTA_ACH_PATHWAY;BIOCARTA_AKT_PATHWAY;BIOCARTA_LONGEVITY_PATHWAY;BIOCARTA_PTEN_PATHWAY;BIOPOLYMER_METABOLIC_PROCESS;BLALOCK_ALZHEIMERS_DISEASE_UP;BLUM_RESPONSE_TO_SALIRASIB_UP;BROCKE_APOPTOSIS_REVERSED_BY_IL6;…	3D-structure;Acetylation;Activator;Alternativesplicing;Apoptosis;Chromosomalrearrangement;Completeproteome;Cytoplasm;DNA-binding;Methylation;Nucleus;Phosphoprotein;Proto-oncogene;Referenceproteome;Transcription;Transcriptionregulation;Ublconjugation	anatomical structure morphogenesis;antral ovarian follicle growth;biological regulation;biosynthetic process;carbohydrate homeostasis;cell maturation;cell surface receptor linked signaling pathway;cellular biosynthetic process;cellular developmental process;cellular macromolecule biosynthetic process;cellular macromolecule metabolic process;cellular metabolic process;cellular nitrogen compound me…	binding;chromatin binding;chromatin DNA binding;core promoter binding;DNA binding;enzyme binding;kinase binding;nucleic acid binding;nucleic acid binding transcription factor activity;protein binding;protein kinase binding;regulatory region DNA binding;regulatory region nucleic acid binding;sequence-specific DNA binding;sequence-specific DNA binding RNA polymerase II transcription factor activity…	cell part;cytoplasm;cytoplasmic part;cytosol;intracellular membrane-bounded organelle;intracellular organelle;intracellular organelle part;intracellular part;membrane;membrane-bounded organelle;nuclear part;nucleoplasm;nucleus;organelle;organelle part	anatomical structure morphogenesis;biological regulation;biosynthetic process;cell maturation;cellular metabolic process;cellular nitrogen compound metabolic process;cellular process;developmental maturation;developmental process;growth;homeostatic process;immune system process;macromolecule metabolic process;metabolic process;multicellular organismal process;nitrogen compound metabolic process;n…	cell part;cytoplasm;cytosol;intracellular membrane-bounded organelle;intracellular organelle;membrane;nucleoplasm;nucleus;organelle	Chemokine signaling pathway;Endometrial cancer;Neurotrophin signaling pathway;Non-small cell lung cancer	Fork_head	AACTGAC,MIR-223;AACTTT_UNKNOWN;ACCTGTTG_UNKNOWN;ACEVEDO_METHYLATED_IN_LIVER_CANCER_DN;AMUNDSON_RESPONSE_TO_ARSENITE;ANATOMICAL_STRUCTURE_DEVELOPMENT;APOPTOSIS_GO;BENPORATH_NANOG_TARGETS;BIOCARTA_ACH_PATHWAY;BIOCARTA_AKT_PATHWAY;BIOCARTA_LONGEVITY_PATHWAY;BIOCARTA_PTEN_PATHWAY;BIOPOLYMER_METABOLIC_PROCESS;BLALOCK_ALZHEIMERS_DISEASE_UP;BLUM_RESPONSE_TO_SALIRASIB_UP;BROCKE_APOPTOSIS_REVERSED_BY_IL6;…	3D-structure;Acetylation;Activator;Alternativesplicing;Apoptosis;Chromosomalrearrangement;Completeproteome;Cytoplasm;DNA-binding;Methylation;Nucleus;Phosphoprotein;Proto-oncogene;Referenceproteome;Transcription;Transcriptionregulation;Ublconjugation	1	11	11	11	284	284	284	71276	0	19256	839890000	26	2600900	2223400	6371500	13816000	3130600	960400	0	0	1101700	1708500	609920	2472200	265090000000000	255076000000000
28.8006	28.9708	28.8943	28.7751	28.8796	28.6551	apoptosis;biological regulation;cell death;cell surface receptor linked signaling pathway;cellular process;cellular response to chemical stimulus;cellular response to fibroblast growth factor stimulus;cellular response to growth factor stimulus;cellular response to organic substance;cellular response to stimulus;death;defense response;entrainment of circadian clock;enzyme linked receptor protein …	binding;catalytic activity;cation binding;hydrolase activity;hydrolase activity, acting on ester bonds;ion binding;metal ion binding;phosphatase activity;phosphoprotein phosphatase activity;phosphoric ester hydrolase activity	cell part;cytoplasmic part;cytosol;intracellular membrane-bounded organelle;intracellular organelle;intracellular part;membrane;membrane-bounded organelle;nucleus;organelle	biological regulation;cell death;cellular process;death;immune system process;response to chemical stimulus;response to endogenous stimulus;response to external stimulus;response to stimulus;response to stress;signal transduction	cell part;cytosol;intracellular membrane-bounded organelle;intracellular organelle;membrane;nucleus;organelle		LRR_1;LRR_8;PP2C	AAAGACA,MIR-511;ACATATC,MIR-190;CAGTGTT,MIR-141,MIR-200A;CCAGGGG,MIR-331;CGTSACG_V$PAX3_B;CHIANG_LIVER_CANCER_SUBCLASS_CTNNB1_UP;chr18q21;CUI_TCF21_TARGETS_2_DN;DACOSTA_UV_RESPONSE_VIA_ERCC3_COMMON_DN;DACOSTA_UV_RESPONSE_VIA_ERCC3_DN;DAZARD_RESPONSE_TO_UV_NHEK_DN;DAZARD_UV_RESPONSE_CLUSTER_G6;DODD_NASOPHARYNGEAL_CARCINOMA_UP;FOSTER_TOLERANT_MACROPHAGE_UP;GAVIN_FOXP3_TARGETS_CLUSTER_P3;GGGCGGR_V$S…	Acetylation;Apoptosis;Completeproteome;Cytoplasm;Hydrolase;Leucine-richrepeat;Manganese;Membrane;Metal-binding;Nucleus;Polymorphism;Proteinphosphatase;Referenceproteome;Repeat;Tumorsuppressor	apoptosis;biological regulation;cell death;cell surface receptor linked signaling pathway;cellular process;cellular response to chemical stimulus;cellular response to fibroblast growth factor stimulus;cellular response to growth factor stimulus;cellular response to organic substance;cellular response to stimulus;death;defense response;entrainment of circadian clock;enzyme linked receptor protein …	binding;catalytic activity;cation binding;hydrolase activity;hydrolase activity, acting on ester bonds;ion binding;metal ion binding;phosphatase activity;phosphoprotein phosphatase activity;phosphoric ester hydrolase activity	cell part;cytoplasmic part;cytosol;intracellular membrane-bounded organelle;intracellular organelle;intracellular part;membrane;membrane-bounded organelle;nucleus;organelle	biological regulation;cell death;cellular process;death;immune system process;response to chemical stimulus;response to endogenous stimulus;response to external stimulus;response to stimulus;response to stress;signal transduction	cell part;cytosol;intracellular membrane-bounded organelle;intracellular organelle;membrane;nucleus;organelle		LRR_1;LRR_8;PP2C	AAAGACA,MIR-511;ACATATC,MIR-190;CAGTGTT,MIR-141,MIR-200A;CCAGGGG,MIR-331;CGTSACG_V$PAX3_B;CHIANG_LIVER_CANCER_SUBCLASS_CTNNB1_UP;chr18q21;CUI_TCF21_TARGETS_2_DN;DACOSTA_UV_RESPONSE_VIA_ERCC3_COMMON_DN;DACOSTA_UV_RESPONSE_VIA_ERCC3_DN;DAZARD_RESPONSE_TO_UV_NHEK_DN;DAZARD_UV_RESPONSE_CLUSTER_G6;DODD_NASOPHARYNGEAL_CARCINOMA_UP;FOSTER_TOLERANT_MACROPHAGE_UP;GAVIN_FOXP3_TARGETS_CLUSTER_P3;GGGCGGR_V$S…	Acetylation;Apoptosis;Completeproteome;Cytoplasm;Hydrolase;Leucine-richrepeat;Manganese;Membrane;Metal-binding;Nucleus;Polymorphism;Proteinphosphatase;Referenceproteome;Repeat;Tumorsuppressor	1	42	42	42	38	38	38	18467	0	25064	7453900000	272	6847700	11761000	6565700	7371300	7229600	10531000	2441300	4088800	9561200	14101000	4121800	6280200	287423000000000	28874000000000
26.7779	27.3424	27.4356	27.1101	27.628	27.6828	anatomical structure morphogenesis;biological regulation;catabolic process;cellular catabolic process;cellular macromolecule catabolic process;cellular macromolecule metabolic process;cellular metabolic process;cellular process;cellular protein metabolic process;cellular response to stimulus;defense response;developmental process;ER-associated protein catabolic process;immune response;immune syst…	acid-amino acid ligase activity;binding;catalytic activity;cation binding;ion binding;ligase activity;ligase activity, forming carbon-nitrogen bonds;metal ion binding;molecular transducer activity;signal transducer activity;small conjugating protein ligase activity;transition metal ion binding;ubiquitin-protein ligase activity;zinc ion binding	cell part;cytoplasm;cytoplasmic part;endoplasmic reticulum membrane;endoplasmic reticulum part;integral to membrane;intracellular organelle part;intracellular part;intrinsic to membrane;membrane;membrane part;organelle membrane;organelle part;perinuclear endoplasmic reticulum	anatomical structure morphogenesis;biological regulation;catabolic process;cellular metabolic process;cellular process;developmental process;immune system process;macromolecule metabolic process;macromolecule modification;metabolic process;primary metabolic process;protein metabolic process;protein modification by small protein conjugation or removal;protein modification process;proteolysis;prote…	cell part;cytoplasm;membrane		zf-B_box;zf-RING_2	ANATOMICAL_STRUCTURE_DEVELOPMENT;ANATOMICAL_STRUCTURE_MORPHOGENESIS;BASAKI_YBX1_TARGETS_DN;BOCHKIS_FOXA2_TARGETS;BRUINS_UVC_RESPONSE_MIDDLE;BUYTAERT_PHOTODYNAMIC_THERAPY_STRESS_UP;CACTTTG,MIR-520G,MIR-520H;chr13q14;CRX_DN.V1_DN;DACOSTA_UV_RESPONSE_VIA_ERCC3_UP;DAZARD_RESPONSE_TO_UV_NHEK_DN;DIAZ_CHRONIC_MEYLOGENOUS_LEUKEMIA_UP;ENK_UV_RESPONSE_KERATINOCYTE_DN;GCM_MYST2;GCTCTTG,MIR-335;GENTILE_RESPO…	Alternativesplicing;Coiledcoil;Completeproteome;Endoplasmicreticulum;Ligase;Membrane;Metal-binding;Polymorphism;Referenceproteome;Transmembrane;Transmembranehelix;Ublconjugation;Ublconjugationpathway;Zinc;Zinc-finger	anatomical structure morphogenesis;biological regulation;catabolic process;cellular catabolic process;cellular macromolecule catabolic process;cellular macromolecule metabolic process;cellular metabolic process;cellular process;cellular protein metabolic process;cellular response to stimulus;defense response;developmental process;ER-associated protein catabolic process;immune response;immune syst…	acid-amino acid ligase activity;binding;catalytic activity;cation binding;ion binding;ligase activity;ligase activity, forming carbon-nitrogen bonds;metal ion binding;molecular transducer activity;signal transducer activity;small conjugating protein ligase activity;transition metal ion binding;ubiquitin-protein ligase activity;zinc ion binding	cell part;cytoplasm;cytoplasmic part;endoplasmic reticulum membrane;endoplasmic reticulum part;integral to membrane;intracellular organelle part;intracellular part;intrinsic to membrane;membrane;membrane part;organelle membrane;organelle part;perinuclear endoplasmic reticulum	anatomical structure morphogenesis;biological regulation;catabolic process;cellular metabolic process;cellular process;developmental process;immune system process;macromolecule metabolic process;macromolecule modification;metabolic process;primary metabolic process;protein metabolic process;protein modification by small protein conjugation or removal;protein modification process;proteolysis;prote…	cell part;cytoplasm;membrane		zf-B_box;zf-RING_2	ANATOMICAL_STRUCTURE_DEVELOPMENT;ANATOMICAL_STRUCTURE_MORPHOGENESIS;BASAKI_YBX1_TARGETS_DN;BOCHKIS_FOXA2_TARGETS;BRUINS_UVC_RESPONSE_MIDDLE;BUYTAERT_PHOTODYNAMIC_THERAPY_STRESS_UP;CACTTTG,MIR-520G,MIR-520H;chr13q14;CRX_DN.V1_DN;DACOSTA_UV_RESPONSE_VIA_ERCC3_UP;DAZARD_RESPONSE_TO_UV_NHEK_DN;DIAZ_CHRONIC_MEYLOGENOUS_LEUKEMIA_UP;ENK_UV_RESPONSE_KERATINOCYTE_DN;GCM_MYST2;GCTCTTG,MIR-335;GENTILE_RESPO…	Alternativesplicing;Coiledcoil;Completeproteome;Endoplasmicreticulum;Ligase;Membrane;Metal-binding;Polymorphism;Referenceproteome;Transmembrane;Transmembranehelix;Ublconjugation;Ublconjugationpathway;Zinc;Zinc-finger	1	12	12	12	329	329	329	46987	0	30049	2729600000	93	13321000	16895000	14654000	9975200	19515000	16117000	250590	3652700	8779100	6979800	6644800	7288300	273651000000000	274831000000000
29.707	29.5635	29.7661	29.6185	29.7475	29.8283	anatomical structure maturation;biological regulation;blood vessel maturation;defense response;defense response to bacterium;developmental maturation;developmental process;immune response;immune system process;innate immune response;multi-organism process;negative regulation of biological process;negative regulation of cell differentiation;negative regulation of cellular process;negative regulati…	binding;chromatin binding	cell part;chromatin;chromosomal part;cytoplasm;intracellular membrane-bounded organelle;intracellular organelle;intracellular organelle part;intracellular part;membrane;membrane-bounded organelle;nucleus;organelle;organelle part	biological regulation;developmental maturation;developmental process;immune system process;multi-organism process;regulation of cell cycle;regulation of DNA metabolic process;response to biotic stimulus;response to stimulus;response to stress;viral reproduction	cell part;cytoplasm;intracellular membrane-bounded organelle;intracellular organelle;membrane;nucleus;organelle		Ank;Ank_2;KH_1	AACTGAC,MIR-223;ATGTACA,MIR-493;BYSTRYKH_HEMATOPOIESIS_STEM_CELL_QTL_TRANS;CACGTG_V$MYC_Q2;chr4q21;CROONQUIST_STROMAL_STIMULATION_DN;DACOSTA_UV_RESPONSE_VIA_ERCC3_COMMON_DN;DACOSTA_UV_RESPONSE_VIA_ERCC3_DN;DAVICIONI_MOLECULAR_ARMS_VS_ERMS_UP;GAVIN_FOXP3_TARGETS_CLUSTER_T4;GCANCTGNY_V$MYOD_Q6;GCM_CALM1;GCM_CRKL;GCM_CSNK1A1;GCM_DFFA;GCM_FANCL;GCM_MAP4K4;GCM_MYST2;GCM_NCAM1;GCM_PTK2;GCM_PTPRD;GCM_RA…	Acetylation;Alternativesplicing;ANKrepeat;Coiledcoil;Completeproteome;Cytoplasm;Host-virusinteraction;Immunity;Innateimmunity;Nucleus;Phosphoprotein;Polymorphism;Referenceproteome;Repeat;RNA-binding	anatomical structure maturation;biological regulation;blood vessel maturation;defense response;defense response to bacterium;developmental maturation;developmental process;immune response;immune system process;innate immune response;multi-organism process;negative regulation of biological process;negative regulation of cell differentiation;negative regulation of cellular process;negative regulati…	binding;chromatin binding	cell part;chromatin;chromosomal part;cytoplasm;intracellular membrane-bounded organelle;intracellular organelle;intracellular organelle part;intracellular part;membrane;membrane-bounded organelle;nucleus;organelle;organelle part	biological regulation;developmental maturation;developmental process;immune system process;multi-organism process;regulation of cell cycle;regulation of DNA metabolic process;response to biotic stimulus;response to stimulus;response to stress;viral reproduction	cell part;cytoplasm;intracellular membrane-bounded organelle;intracellular organelle;membrane;nucleus;organelle		Ank;Ank_2;KH_1	AACTGAC,MIR-223;ATGTACA,MIR-493;BYSTRYKH_HEMATOPOIESIS_STEM_CELL_QTL_TRANS;CACGTG_V$MYC_Q2;chr4q21;CROONQUIST_STROMAL_STIMULATION_DN;DACOSTA_UV_RESPONSE_VIA_ERCC3_COMMON_DN;DACOSTA_UV_RESPONSE_VIA_ERCC3_DN;DAVICIONI_MOLECULAR_ARMS_VS_ERMS_UP;GAVIN_FOXP3_TARGETS_CLUSTER_T4;GCANCTGNY_V$MYOD_Q6;GCM_CALM1;GCM_CRKL;GCM_CSNK1A1;GCM_DFFA;GCM_FANCL;GCM_MAP4K4;GCM_MYST2;GCM_NCAM1;GCM_PTK2;GCM_PTPRD;GCM_RA…	Acetylation;Alternativesplicing;ANKrepeat;Coiledcoil;Completeproteome;Cytoplasm;Host-virusinteraction;Immunity;Innateimmunity;Nucleus;Phosphoprotein;Polymorphism;Referenceproteome;Repeat;RNA-binding	1	52	35	35	295	212	212	27425	0	32331	15460000000	429	12653000	14978000	26923000	26804000	17547000	33379000	3535000	5302600	6237300	10453000	5498400	12373000	296741000000000	295813000000000
32.7694	32.756	32.1316	32.5487	32.5007	32.6639	anatomical structure morphogenesis;biological regulation;cellular macromolecule metabolic process;cellular metabolic process;cellular nitrogen compound metabolic process;cellular process;cellular protein metabolic process;cellular response to chemical stimulus;cellular response to dsRNA;cellular response to organic substance;cellular response to oxidative stress;cellular response to stimulus;cell…	binding;double-stranded RNA binding;enzyme activator activity;enzyme binding;enzyme regulator activity;identical protein binding;nucleic acid binding;protein binding;protein dimerization activity;protein homodimerization activity;RNA binding	cell part;cytoplasm;cytoplasmic part;cytosol;intracellular organelle part;intracellular part;membrane;nuclear part;nucleoplasm;organelle part;perinuclear region of cytoplasm	anatomical structure morphogenesis;biological regulation;cellular metabolic process;cellular nitrogen compound metabolic process;cellular process;developmental process;immune system process;macromolecule metabolic process;macromolecule modification;metabolic process;multi-organism process;nitrogen compound metabolic process;nucleobase-containing compound metabolic process;phosphorus metabolic pro…	cell part;cytoplasm;cytosol;membrane;nucleoplasm		dsrm	BENPORATH_MYC_MAX_TARGETS;BOYLAN_MULTIPLE_MYELOMA_D_CLUSTER_DN;BOYLAN_MULTIPLE_MYELOMA_D_DN;CELL_PROLIFERATION_GO_0008283;CHIBA_RESPONSE_TO_TSA;chr2q31;CTTTGTA,MIR-524;CYTOPLASM;DANG_BOUND_BY_MYC;DIAZ_CHRONIC_MEYLOGENOUS_LEUKEMIA_UP;ENZYME_ACTIVATOR_ACTIVITY;ENZYME_REGULATOR_ACTIVITY;FIRESTEIN_PROLIFERATION;FLECHNER_BIOPSY_KIDNEY_TRANSPLANT_OK_VS_DONOR_UP;FLECHNER_BIOPSY_KIDNEY_TRANSPLANT_REJECTE…	3D-structure;Alternativesplicing;Completeproteome;Cytoplasm;Diseasemutation;Dystonia;Parkinsonism;Phosphoprotein;Referenceproteome;Repeat;RNA-binding;RNA-mediatedgenesilencing	anatomical structure morphogenesis;biological regulation;cellular macromolecule metabolic process;cellular metabolic process;cellular nitrogen compound metabolic process;cellular process;cellular protein metabolic process;cellular response to chemical stimulus;cellular response to dsRNA;cellular response to organic substance;cellular response to oxidative stress;cellular response to stimulus;cell…	binding;double-stranded RNA binding;enzyme activator activity;enzyme binding;enzyme regulator activity;identical protein binding;nucleic acid binding;protein binding;protein dimerization activity;protein homodimerization activity;RNA binding	cell part;cytoplasm;cytoplasmic part;cytosol;intracellular organelle part;intracellular part;membrane;nuclear part;nucleoplasm;organelle part;perinuclear region of cytoplasm	anatomical structure morphogenesis;biological regulation;cellular metabolic process;cellular nitrogen compound metabolic process;cellular process;developmental process;immune system process;macromolecule metabolic process;macromolecule modification;metabolic process;multi-organism process;nitrogen compound metabolic process;nucleobase-containing compound metabolic process;phosphorus metabolic pro…	cell part;cytoplasm;cytosol;membrane;nucleoplasm		dsrm	BENPORATH_MYC_MAX_TARGETS;BOYLAN_MULTIPLE_MYELOMA_D_CLUSTER_DN;BOYLAN_MULTIPLE_MYELOMA_D_DN;CELL_PROLIFERATION_GO_0008283;CHIBA_RESPONSE_TO_TSA;chr2q31;CTTTGTA,MIR-524;CYTOPLASM;DANG_BOUND_BY_MYC;DIAZ_CHRONIC_MEYLOGENOUS_LEUKEMIA_UP;ENZYME_ACTIVATOR_ACTIVITY;ENZYME_REGULATOR_ACTIVITY;FIRESTEIN_PROLIFERATION;FLECHNER_BIOPSY_KIDNEY_TRANSPLANT_OK_VS_DONOR_UP;FLECHNER_BIOPSY_KIDNEY_TRANSPLANT_REJECTE…	3D-structure;Alternativesplicing;Completeproteome;Cytoplasm;Diseasemutation;Dystonia;Parkinsonism;Phosphoprotein;Referenceproteome;Repeat;RNA-binding;RNA-mediatedgenesilencing	1	15	15	15	53	53	53	34404	0	32331	112150000000	754	962440000	1018800000	875900000	981170000	757390000	1213200000	161310000	323900000	200730000	594810000	291490000	629670000	330571000000000	32965400000000
25.1659	24.7798	25.1139	24.2561	25.4809	24.9457	biological regulation;biosynthetic process;cell surface receptor linked signaling pathway;cellular biosynthetic process;cellular macromolecule biosynthetic process;cellular macromolecule metabolic process;cellular metabolic process;cellular nitrogen compound metabolic process;cellular process;cellular response to stimulus;defense response;defense response to virus;gene expression;G-protein couple…	binding;calcitonin gene-related polypeptide receptor activity;catalytic activity;DNA-directed RNA polymerase activity;G-protein coupled receptor activity;molecular transducer activity;nucleotide binding;nucleotidyltransferase activity;receptor activity;RNA polymerase activity;signal transducer activity;signaling receptor activity;transferase activity;transferase activity, transferring phosphorus-…	acrosomal vesicle;cell part;cytoplasmic membrane-bounded vesicle;cytoplasmic part;cytoplasmic vesicle;cytosol;DNA polymerase complex;DNA polymerase III complex;DNA-directed RNA polymerase complex;DNA-directed RNA polymerase III complex;intracellular membrane-bounded organelle;intracellular organelle;intracellular organelle part;intracellular part;macromolecular complex;membrane;membrane-bounded o…	biological regulation;biosynthetic process;cellular metabolic process;cellular nitrogen compound metabolic process;cellular process;immune system process;macromolecule metabolic process;metabolic process;multi-organism process;nitrogen compound metabolic process;nucleobase-containing compound metabolic process;primary metabolic process;response to biotic stimulus;response to stimulus;response to …	cell part;cytoplasmic membrane-bounded vesicle;cytosol;DNA polymerase complex;intracellular membrane-bounded organelle;intracellular organelle;macromolecular complex;membrane;nucleoplasm;organelle;plasma membrane;protein complex;RNA polymerase complex;vesicle		RNA_pol_Rpb4	AGGGCAG,MIR-18A;AGUIRRE_PANCREATIC_CANCER_COPY_NUMBER_UP;chr7q11;ESC_J1_UP_LATE.V1_DN;ESC_V6.5_UP_LATE.V1_DN;GRADE_COLON_CANCER_UP;GREGORY_SYNTHETIC_LETHAL_WITH_IMATINIB;GSE15930_NAIVE_VS_24H_IN_VITRO_STIM_CD8_TCELL_DN;GSE15930_NAIVE_VS_24H_IN_VITRO_STIM_IL12_CD8_TCELL_DN;GSE15930_NAIVE_VS_24H_IN_VITRO_STIM_INFAB_CD8_TCELL_DN;GSE15930_NAIVE_VS_72H_IN_VITRO_STIM_CD8_TCELL_DN;GSE15930_NAIVE_VS_72H_…	Alternativesplicing;Antiviraldefense;Cellmembrane;Completeproteome;DNA-directedRNApolymerase;Immunity;Innateimmunity;Membrane;Nucleus;Referenceproteome;Transcription	biological regulation;biosynthetic process;cell surface receptor linked signaling pathway;cellular biosynthetic process;cellular macromolecule biosynthetic process;cellular macromolecule metabolic process;cellular metabolic process;cellular nitrogen compound metabolic process;cellular process;cellular response to stimulus;defense response;defense response to virus;gene expression;G-protein couple…	binding;calcitonin gene-related polypeptide receptor activity;catalytic activity;DNA-directed RNA polymerase activity;G-protein coupled receptor activity;molecular transducer activity;nucleotide binding;nucleotidyltransferase activity;receptor activity;RNA polymerase activity;signal transducer activity;signaling receptor activity;transferase activity;transferase activity, transferring phosphorus-…	acrosomal vesicle;cell part;cytoplasmic membrane-bounded vesicle;cytoplasmic part;cytoplasmic vesicle;cytosol;DNA polymerase complex;DNA polymerase III complex;DNA-directed RNA polymerase complex;DNA-directed RNA polymerase III complex;intracellular membrane-bounded organelle;intracellular organelle;intracellular organelle part;intracellular part;macromolecular complex;membrane;membrane-bounded o…	biological regulation;biosynthetic process;cellular metabolic process;cellular nitrogen compound metabolic process;cellular process;immune system process;macromolecule metabolic process;metabolic process;multi-organism process;nitrogen compound metabolic process;nucleobase-containing compound metabolic process;primary metabolic process;response to biotic stimulus;response to stimulus;response to …	cell part;cytoplasmic membrane-bounded vesicle;cytosol;DNA polymerase complex;intracellular membrane-bounded organelle;intracellular organelle;macromolecular complex;membrane;nucleoplasm;organelle;plasma membrane;protein complex;RNA polymerase complex;vesicle		RNA_pol_Rpb4	AGGGCAG,MIR-18A;AGUIRRE_PANCREATIC_CANCER_COPY_NUMBER_UP;chr7q11;ESC_J1_UP_LATE.V1_DN;ESC_V6.5_UP_LATE.V1_DN;GRADE_COLON_CANCER_UP;GREGORY_SYNTHETIC_LETHAL_WITH_IMATINIB;GSE15930_NAIVE_VS_24H_IN_VITRO_STIM_CD8_TCELL_DN;GSE15930_NAIVE_VS_24H_IN_VITRO_STIM_IL12_CD8_TCELL_DN;GSE15930_NAIVE_VS_24H_IN_VITRO_STIM_INFAB_CD8_TCELL_DN;GSE15930_NAIVE_VS_72H_IN_VITRO_STIM_CD8_TCELL_DN;GSE15930_NAIVE_VS_72H_…	Alternativesplicing;Antiviraldefense;Cellmembrane;Completeproteome;DNA-directedRNApolymerase;Immunity;Innateimmunity;Membrane;Nucleus;Referenceproteome;Transcription	1	5	1	1	527	176	176	16871	1927	3832	596660000	31	3929400	1737900	15199000	8256300	8615500	4034600	777760	4104100	3391700	9043000	6999300	8494800	245605000000000	239988000000000
27.4569	27.1054	26.0966	27.1217	27.1456	27.3426	activation of immune response;activation of innate immune response;axon guidance;biological regulation;cell surface receptor linked signaling pathway;cellular component organization;cellular component organization at cellular level;cellular component organization or biogenesis;cellular component organization or biogenesis at cellular level;cellular macromolecule metabolic process;cellular metabol…	adenyl nucleotide binding;adenyl ribonucleotide binding;ATP binding;binding;catalytic activity;cation binding;histone kinase activity;histone kinase activity (H3-S10 specific);histone serine kinase activity;ion binding;kinase activity;magnesium ion binding;metal ion binding;nucleotide binding;phosphotransferase activity, alcohol group as acceptor;protein kinase activity;protein serine/threonine k…	cell part;cytoplasm;intracellular membrane-bounded organelle;intracellular organelle;intracellular organelle part;intracellular part;membrane-bounded organelle;nuclear part;nucleoplasm;nucleus;organelle;organelle part	biological regulation;cellular component organization;cellular metabolic process;cellular process;chromatin modification;chromatin organization;chromosome organization;histone modification;immune system process;locomotion;macromolecule metabolic process;macromolecule modification;metabolic process;organelle organization;peptidyl-amino acid modification;phosphorus metabolic process;primary metabol…	cell part;cytoplasm;intracellular membrane-bounded organelle;intracellular organelle;nucleoplasm;nucleus;organelle	MAPK signaling pathway;Neurotrophin signaling pathway	Pkinase;Pkinase_C	AAAGGGA,MIR-204,MIR-211;AACTTT_UNKNOWN;AACWWCAANK_UNKNOWN;AAGCACT,MIR-520F;ACTGTGA,MIR-27A,MIR-27B;ACTTTAT,MIR-142-5P;ADENYL_NUCLEOTIDE_BINDING;ADENYL_RIBONUCLEOTIDE_BINDING;AGCACTT,MIR-93,MIR-302A,MIR-302B,MIR-302C,MIR-302D,MIR-372,MIR-373,MIR-520E,MIR-520A,MIR-526B,MIR-520B,MIR-520C,MIR-520D;ATGTACA,MIR-493;ATP_BINDING;BCAT_GDS748_DN;BENPORATH_MYC_MAX_TARGETS;BIOCARTA_CREB_PATHWAY;BIOCARTA_ERK_…	3D-structure;Alternativesplicing;ATP-binding;Completeproteome;Cytoplasm;Inflammatoryresponse;Kinase;Magnesium;Metal-binding;Nucleotide-binding;Nucleus;Phosphoprotein;Polymorphism;Referenceproteome;Repeat;Serine/threonine-proteinkinase;Stressresponse;Transferase;Ublconjugation	activation of immune response;activation of innate immune response;axon guidance;biological regulation;cell surface receptor linked signaling pathway;cellular component organization;cellular component organization at cellular level;cellular component organization or biogenesis;cellular component organization or biogenesis at cellular level;cellular macromolecule metabolic process;cellular metabol…	adenyl nucleotide binding;adenyl ribonucleotide binding;ATP binding;binding;catalytic activity;cation binding;histone kinase activity;histone kinase activity (H3-S10 specific);histone serine kinase activity;ion binding;kinase activity;magnesium ion binding;metal ion binding;nucleotide binding;phosphotransferase activity, alcohol group as acceptor;protein kinase activity;protein serine/threonine k…	cell part;cytoplasm;intracellular membrane-bounded organelle;intracellular organelle;intracellular organelle part;intracellular part;membrane-bounded organelle;nuclear part;nucleoplasm;nucleus;organelle;organelle part	biological regulation;cellular component organization;cellular metabolic process;cellular process;chromatin modification;chromatin organization;chromosome organization;histone modification;immune system process;locomotion;macromolecule metabolic process;macromolecule modification;metabolic process;organelle organization;peptidyl-amino acid modification;phosphorus metabolic process;primary metabol…	cell part;cytoplasm;intracellular membrane-bounded organelle;intracellular organelle;nucleoplasm;nucleus;organelle	MAPK signaling pathway;Neurotrophin signaling pathway	Pkinase;Pkinase_C	AAAGGGA,MIR-204,MIR-211;AACTTT_UNKNOWN;AACWWCAANK_UNKNOWN;AAGCACT,MIR-520F;ACTGTGA,MIR-27A,MIR-27B;ACTTTAT,MIR-142-5P;ADENYL_NUCLEOTIDE_BINDING;ADENYL_RIBONUCLEOTIDE_BINDING;AGCACTT,MIR-93,MIR-302A,MIR-302B,MIR-302C,MIR-302D,MIR-372,MIR-373,MIR-520E,MIR-520A,MIR-526B,MIR-520B,MIR-520C,MIR-520D;ATGTACA,MIR-493;ATP_BINDING;BCAT_GDS748_DN;BENPORATH_MYC_MAX_TARGETS;BIOCARTA_CREB_PATHWAY;BIOCARTA_ERK_…	3D-structure;Alternativesplicing;ATP-binding;Completeproteome;Cytoplasm;Inflammatoryresponse;Kinase;Magnesium;Metal-binding;Nucleotide-binding;Nucleus;Phosphoprotein;Polymorphism;Referenceproteome;Repeat;Serine/threonine-proteinkinase;Stressresponse;Transferase;Ublconjugation	1	15	15	14	195	195	185	89864	0	35719	2679300000	97	5662200	2962000	5502400	9087000	4049300	13073000	1796700	2667200	582300	6602900	3914400	7893000	273376000000000	266745000000000
33.2619	32.5778	33.0998	32.6693	32.6037	33.5858	activation of immune response;activation of innate immune response;anaphase-promoting complex-dependent proteasomal ubiquitin-dependent protein catabolic process;antigen processing and presentation;antigen processing and presentation of exogenous antigen;antigen processing and presentation of exogenous peptide antigen;antigen processing and presentation of exogenous peptide antigen via MHC class …	binding;protein binding;transcription factor binding	cell part;cytoplasm;cytoplasmic part;cytoskeleton;cytosol;intermediate filament cytoskeleton;intracellular membrane-bounded organelle;intracellular non-membrane-bounded organelle;intracellular organelle;intracellular organelle part;intracellular part;macromolecular complex;membrane-bounded organelle;non-membrane-bounded organelle;nuclear part;nucleoplasm;nucleus;organelle;organelle part;proteasom…	biological regulation;catabolic process;cell cycle;cell death;cellular component assembly;cellular component organization;cellular macromolecular complex assembly;cellular metabolic process;cellular nitrogen compound metabolic process;cellular process;death;immune system process;macromolecular complex assembly;macromolecule metabolic process;macromolecule modification;metabolic process;mitotic ce…	cell part;cytoplasm;cytoskeleton;cytosol;intracellular membrane-bounded organelle;intracellular non-membrane-bounded organelle;intracellular organelle;macromolecular complex;nucleoplasm;nucleus;organelle;proteasome complex;protein complex		Ank	AAAGACA,MIR-511;ACEVEDO_LIVER_CANCER_UP;ACEVEDO_LIVER_TUMOR_VS_NORMAL_ADJACENT_TISSUE_UP;BENPORATH_MYC_MAX_TARGETS;BIDUS_METASTASIS_UP;BLALOCK_ALZHEIMERS_DISEASE_DN;BORCZUK_MALIGNANT_MESOTHELIOMA_UP;BRUINS_UVC_RESPONSE_LATE;CAIRO_HEPATOBLASTOMA_UP;CCTGTGA,MIR-513;CHIANG_LIVER_CANCER_SUBCLASS_UNANNOTATED_DN;chrxq22;DANG_BOUND_BY_MYC;DIAZ_CHRONIC_MEYLOGENOUS_LEUKEMIA_UP;FAELT_B_CLL_WITH_VH3_21_DN;F…	3D-structure;Alternativesplicing;ANKrepeat;Apoptosis;Chaperone;Completeproteome;Cytoplasm;Nucleus;Referenceproteome;Repeat	activation of immune response;activation of innate immune response;anaphase-promoting complex-dependent proteasomal ubiquitin-dependent protein catabolic process;antigen processing and presentation;antigen processing and presentation of exogenous antigen;antigen processing and presentation of exogenous peptide antigen;antigen processing and presentation of exogenous peptide antigen via MHC class …	binding;protein binding;transcription factor binding	cell part;cytoplasm;cytoplasmic part;cytoskeleton;cytosol;intermediate filament cytoskeleton;intracellular membrane-bounded organelle;intracellular non-membrane-bounded organelle;intracellular organelle;intracellular organelle part;intracellular part;macromolecular complex;membrane-bounded organelle;non-membrane-bounded organelle;nuclear part;nucleoplasm;nucleus;organelle;organelle part;proteasom…	biological regulation;catabolic process;cell cycle;cell death;cellular component assembly;cellular component organization;cellular macromolecular complex assembly;cellular metabolic process;cellular nitrogen compound metabolic process;cellular process;death;immune system process;macromolecular complex assembly;macromolecule metabolic process;macromolecule modification;metabolic process;mitotic ce…	cell part;cytoplasm;cytoskeleton;cytosol;intracellular membrane-bounded organelle;intracellular non-membrane-bounded organelle;intracellular organelle;macromolecular complex;nucleoplasm;nucleus;organelle;proteasome complex;protein complex		Ank	AAAGACA,MIR-511;ACEVEDO_LIVER_CANCER_UP;ACEVEDO_LIVER_TUMOR_VS_NORMAL_ADJACENT_TISSUE_UP;BENPORATH_MYC_MAX_TARGETS;BIDUS_METASTASIS_UP;BLALOCK_ALZHEIMERS_DISEASE_DN;BORCZUK_MALIGNANT_MESOTHELIOMA_UP;BRUINS_UVC_RESPONSE_LATE;CAIRO_HEPATOBLASTOMA_UP;CCTGTGA,MIR-513;CHIANG_LIVER_CANCER_SUBCLASS_UNANNOTATED_DN;chrxq22;DANG_BOUND_BY_MYC;DIAZ_CHRONIC_MEYLOGENOUS_LEUKEMIA_UP;FAELT_B_CLL_WITH_VH3_21_DN;F…	3D-structure;Alternativesplicing;ANKrepeat;Apoptosis;Chaperone;Completeproteome;Cytoplasm;Nucleus;Referenceproteome;Repeat	1	15	15	15	77	77	77	24428	0	32331	159900000000	961	1203800000	811230000	1053400000	1417400000	1103400000	3043300000	568550000	408510000	1016900000	977230000	394750000	1326600000	330725000000000	326685000000000
30.9003	29.8396	30.0861	29.7562	30.2992	30.7614	activation of immune response;activation of innate immune response;activation of MAPK activity;anatomical structure development;anatomical structure morphogenesis;antigen receptor-mediated signaling pathway;axon guidance;axonogenesis;biological regulation;cell migration;cell motility;cell part morphogenesis;cell projection morphogenesis;cell projection organization;cell surface receptor linked si…	adenyl nucleotide binding;adenyl ribonucleotide binding;ATP binding;binding;catalytic activity;cation binding;enzyme binding;GTPase binding;ion binding;kinase activity;MAP kinase kinase activity;metal ion binding;nucleotide binding;phosphotransferase activity, alcohol group as acceptor;protein binding;protein kinase activity;protein serine/threonine kinase activity;protein serine/threonine/tyrosi…	cell part;cytoplasm;cytoplasmic part;cytosol;endosome;intracellular membrane-bounded organelle;intracellular organelle;intracellular part;membrane;membrane-bounded organelle;organelle;plasma membrane	anatomical structure development;anatomical structure morphogenesis;biological regulation;cell motility;cellular component morphogenesis;cellular component movement;cellular component organization;cellular metabolic process;cellular process;developmental process;immune system process;locomotion;macromolecule metabolic process;macromolecule modification;metabolic process;phosphorus metabolic proce…	cell part;cytoplasm;cytosol;endosome;intracellular membrane-bounded organelle;intracellular organelle;membrane;organelle;plasma membrane	Axon guidance;ErbB signaling pathway;Focal adhesion;Regulation of actin cytoskeleton;Renal cell carcinoma;T cell receptor signaling pathway	PBD;Pkinase	ACACTCC,MIR-122A;AGGGCAG,MIR-18A;BIOCARTA_AGR_PATHWAY;BLALOCK_ALZHEIMERS_DISEASE_DN;BLALOCK_ALZHEIMERS_DISEASE_INCIPIENT_DN;BROWNE_HCMV_INFECTION_16HR_UP;BROWNE_HCMV_INFECTION_18HR_UP;BROWNE_HCMV_INFECTION_20HR_UP;BYSTRYKH_HEMATOPOIESIS_STEM_CELL_QTL_TRANS;CAGCTG_V$AP4_Q5;CAGGTG_V$E12_Q6;CAHOY_ASTROCYTIC;CAMP_UP.V1_DN;chrxq22;DING_LUNG_CANCER_MUTATED_SIGNIFICANTLY;E2F1_UP.V1_DN;GAGCCAG,MIR-149;GA…	Allostericenzyme;Alternativesplicing;ATP-binding;Completeproteome;Cytoplasm;Developmentalprotein;Diseasemutation;Kinase;Magnesium;Mentalretardation;Metal-binding;Nucleotide-binding;Phosphoprotein;Polymorphism;Referenceproteome;Serine/threonine-proteinkinase;SH3-binding;Transferase;Ublconjugation	activation of immune response;activation of innate immune response;activation of MAPK activity;anatomical structure development;anatomical structure morphogenesis;antigen receptor-mediated signaling pathway;axon guidance;axonogenesis;biological regulation;cell migration;cell motility;cell part morphogenesis;cell projection morphogenesis;cell projection organization;cell surface receptor linked si…	adenyl nucleotide binding;adenyl ribonucleotide binding;ATP binding;binding;catalytic activity;cation binding;enzyme binding;GTPase binding;ion binding;kinase activity;MAP kinase kinase activity;metal ion binding;nucleotide binding;phosphotransferase activity, alcohol group as acceptor;protein binding;protein kinase activity;protein serine/threonine kinase activity;protein serine/threonine/tyrosi…	cell part;cytoplasm;cytoplasmic part;cytosol;endosome;intracellular membrane-bounded organelle;intracellular organelle;intracellular part;membrane;membrane-bounded organelle;organelle;plasma membrane	anatomical structure development;anatomical structure morphogenesis;biological regulation;cell motility;cellular component morphogenesis;cellular component movement;cellular component organization;cellular metabolic process;cellular process;developmental process;immune system process;locomotion;macromolecule metabolic process;macromolecule modification;metabolic process;phosphorus metabolic proce…	cell part;cytoplasm;cytosol;endosome;intracellular membrane-bounded organelle;intracellular organelle;membrane;organelle;plasma membrane	Axon guidance;ErbB signaling pathway;Focal adhesion;Regulation of actin cytoskeleton;Renal cell carcinoma;T cell receptor signaling pathway	PBD;Pkinase	ACACTCC,MIR-122A;AGGGCAG,MIR-18A;BIOCARTA_AGR_PATHWAY;BLALOCK_ALZHEIMERS_DISEASE_DN;BLALOCK_ALZHEIMERS_DISEASE_INCIPIENT_DN;BROWNE_HCMV_INFECTION_16HR_UP;BROWNE_HCMV_INFECTION_18HR_UP;BROWNE_HCMV_INFECTION_20HR_UP;BYSTRYKH_HEMATOPOIESIS_STEM_CELL_QTL_TRANS;CAGCTG_V$AP4_Q5;CAGGTG_V$E12_Q6;CAHOY_ASTROCYTIC;CAMP_UP.V1_DN;chrxq22;DING_LUNG_CANCER_MUTATED_SIGNIFICANTLY;E2F1_UP.V1_DN;GAGCCAG,MIR-149;GA…	Allostericenzyme;Alternativesplicing;ATP-binding;Completeproteome;Cytoplasm;Developmentalprotein;Diseasemutation;Kinase;Magnesium;Mentalretardation;Metal-binding;Nucleotide-binding;Phosphoprotein;Polymorphism;Referenceproteome;Serine/threonine-proteinkinase;SH3-binding;Transferase;Ublconjugation	1	26	13	13	585	347	347	62309	0	32331	23210000000	355	133740000	78409000	82688000	54295000	83918000	190710000	21448000	11646000	18714000	62782000	33136000	88131000	311996000000000	30351300000000
26.6919	23.9549	26.0619	26.3968	25.7172	25.542	autophagic vacuole assembly;autophagy;biological regulation;catabolic process;cell communication;cellular catabolic process;cellular component assembly;cellular component assembly at cellular level;cellular component organization;cellular component organization at cellular level;cellular component organization or biogenesis;cellular component organization or biogenesis at cellular level;cellular …	Atg8 ligase activity;catalytic activity;ligase activity;ligase activity, forming carbon-nitrogen bonds	Atg12-Atg5-Atg16 complex;cell part;cytoplasmic part;intracellular part;macromolecular complex;membrane;pre-autophagosomal structure membrane;protein complex	autophagy;biological regulation;catabolic process;cell communication;cellular component assembly;cellular component organization;cellular metabolic process;cellular process;immune system process;macromolecule metabolic process;macromolecule modification;metabolic process;organelle assembly;organelle organization;primary metabolic process;protein lipidation;protein metabolic process;protein modifi…	cell part;macromolecular complex;membrane;protein complex	Regulation of autophagy;RIG-I-like receptor signaling pathway	APG12	APOPTOSIS_GO;BARRIER_CANCER_RELAPSE_TUMOR_SAMPLE_UP;BENPORATH_MYC_MAX_TARGETS;BERENJENO_TRANSFORMED_BY_RHOA_DN;BIOPOLYMER_METABOLIC_PROCESS;BIOPOLYMER_MODIFICATION;BOCHKIS_FOXA2_TARGETS;BROWNE_HCMV_INFECTION_48HR_UP;CELL_DEVELOPMENT;CELLULAR_MACROMOLECULE_METABOLIC_PROCESS;CELLULAR_PROTEIN_METABOLIC_PROCESS;chr5q21;CYTOPLASM;DANG_BOUND_BY_MYC;DEURIG_T_CELL_PROLYMPHOCYTIC_LEUKEMIA_DN;DIAZ_CHRONIC_…	3D-structure;Acetylation;Alternativesplicing;Autophagy;Completeproteome;Cytoplasm;Immunity;Innateimmunity;Isopeptidebond;Membrane;Referenceproteome;Ublconjugationpathway	autophagic vacuole assembly;autophagy;biological regulation;catabolic process;cell communication;cellular catabolic process;cellular component assembly;cellular component assembly at cellular level;cellular component organization;cellular component organization at cellular level;cellular component organization or biogenesis;cellular component organization or biogenesis at cellular level;cellular …	Atg8 ligase activity;catalytic activity;ligase activity;ligase activity, forming carbon-nitrogen bonds	Atg12-Atg5-Atg16 complex;cell part;cytoplasmic part;intracellular part;macromolecular complex;membrane;pre-autophagosomal structure membrane;protein complex	autophagy;biological regulation;catabolic process;cell communication;cellular component assembly;cellular component organization;cellular metabolic process;cellular process;immune system process;macromolecule metabolic process;macromolecule modification;metabolic process;organelle assembly;organelle organization;primary metabolic process;protein lipidation;protein metabolic process;protein modifi…	cell part;macromolecular complex;membrane;protein complex	Regulation of autophagy;RIG-I-like receptor signaling pathway	APG12	APOPTOSIS_GO;BARRIER_CANCER_RELAPSE_TUMOR_SAMPLE_UP;BENPORATH_MYC_MAX_TARGETS;BERENJENO_TRANSFORMED_BY_RHOA_DN;BIOPOLYMER_METABOLIC_PROCESS;BIOPOLYMER_MODIFICATION;BOCHKIS_FOXA2_TARGETS;BROWNE_HCMV_INFECTION_48HR_UP;CELL_DEVELOPMENT;CELLULAR_MACROMOLECULE_METABOLIC_PROCESS;CELLULAR_PROTEIN_METABOLIC_PROCESS;chr5q21;CYTOPLASM;DANG_BOUND_BY_MYC;DEURIG_T_CELL_PROLYMPHOCYTIC_LEUKEMIA_DN;DIAZ_CHRONIC_…	3D-structure;Acetylation;Alternativesplicing;Autophagy;Completeproteome;Cytoplasm;Immunity;Innateimmunity;Isopeptidebond;Membrane;Referenceproteome;Ublconjugationpathway	1	3	3	3	186	186	186	15113	33449	24273	1404600000	24	29778000	32518000	64074000	77297000	51258000	76415000	18967000	31296000	20983000	18576000	24620000	22422000	261651000000000	240173000000000
30.3794	30.3888	30.5458	30.642	30.6756	30.7282	biological regulation;biosynthetic process;cellular biosynthetic process;cellular component assembly;cellular component organization;cellular component organization at cellular level;cellular component organization or biogenesis;cellular component organization or biogenesis at cellular level;cellular macromolecule metabolic process;cellular metabolic process;cellular nitrogen compound metabolic p…	enzyme regulator activity;kinase regulator activity;molecular transducer activity;phosphorylase kinase regulator activity;protein kinase regulator activity;signal transducer activity	cell part;cytoplasm;Elongator holoenzyme complex;histone acetyltransferase complex;intracellular non-membrane-bounded organelle;intracellular organelle;intracellular organelle part;intracellular part;macromolecular complex;non-membrane-bounded organelle;nuclear part;nucleolus;nucleoplasm part;organelle;organelle part;protein complex;transcription elongation factor complex	biological regulation;biosynthetic process;cellular component assembly;cellular component organization;cellular metabolic process;cellular nitrogen compound metabolic process;cellular process;chromatin organization;chromosome organization;immune system process;macromolecular complex assembly;macromolecule metabolic process;macromolecule modification;metabolic process;nitrogen compound metabolic p…	cell part;cytoplasm;intracellular non-membrane-bounded organelle;intracellular organelle;macromolecular complex;nucleolus;organelle;protein complex;transcription elongation factor complex		IKI3	ATGTTTC,MIR-494;BIOCARTA_CD40_PATHWAY;BIOCARTA_TNFR2_PATHWAY;BIOPOLYMER_METABOLIC_PROCESS;BIOPOLYMER_MODIFICATION;BOYAULT_LIVER_CANCER_SUBCLASS_G1_UP;CAIRO_HEPATOBLASTOMA_UP;CELLULAR_COMPONENT_ASSEMBLY;CELLULAR_MACROMOLECULE_METABOLIC_PROCESS;CELLULAR_PROTEIN_METABOLIC_PROCESS;chr9q31;CTACCTC,LET-7A,LET-7B,LET-7C,LET-7D,LET-7E,LET-7F,MIR-98,LET-7G,LET-7I;CYTOPLASM;DIAZ_CHRONIC_MEYLOGENOUS_LEUKEMI…	Completeproteome;Cytoplasm;Directproteinsequencing;Diseasemutation;Neurodegeneration;Neuropathy;Nucleus;Phosphoprotein;Referenceproteome;Transcription;Transcriptionregulation	biological regulation;biosynthetic process;cellular biosynthetic process;cellular component assembly;cellular component organization;cellular component organization at cellular level;cellular component organization or biogenesis;cellular component organization or biogenesis at cellular level;cellular macromolecule metabolic process;cellular metabolic process;cellular nitrogen compound metabolic p…	enzyme regulator activity;kinase regulator activity;molecular transducer activity;phosphorylase kinase regulator activity;protein kinase regulator activity;signal transducer activity	cell part;cytoplasm;Elongator holoenzyme complex;histone acetyltransferase complex;intracellular non-membrane-bounded organelle;intracellular organelle;intracellular organelle part;intracellular part;macromolecular complex;non-membrane-bounded organelle;nuclear part;nucleolus;nucleoplasm part;organelle;organelle part;protein complex;transcription elongation factor complex	biological regulation;biosynthetic process;cellular component assembly;cellular component organization;cellular metabolic process;cellular nitrogen compound metabolic process;cellular process;chromatin organization;chromosome organization;immune system process;macromolecular complex assembly;macromolecule metabolic process;macromolecule modification;metabolic process;nitrogen compound metabolic p…	cell part;cytoplasm;intracellular non-membrane-bounded organelle;intracellular organelle;macromolecular complex;nucleolus;organelle;protein complex;transcription elongation factor complex		IKI3	ATGTTTC,MIR-494;BIOCARTA_CD40_PATHWAY;BIOCARTA_TNFR2_PATHWAY;BIOPOLYMER_METABOLIC_PROCESS;BIOPOLYMER_MODIFICATION;BOYAULT_LIVER_CANCER_SUBCLASS_G1_UP;CAIRO_HEPATOBLASTOMA_UP;CELLULAR_COMPONENT_ASSEMBLY;CELLULAR_MACROMOLECULE_METABOLIC_PROCESS;CELLULAR_PROTEIN_METABOLIC_PROCESS;chr9q31;CTACCTC,LET-7A,LET-7B,LET-7C,LET-7D,LET-7E,LET-7F,MIR-98,LET-7G,LET-7I;CYTOPLASM;DIAZ_CHRONIC_MEYLOGENOUS_LEUKEMI…	Completeproteome;Cytoplasm;Directproteinsequencing;Diseasemutation;Neurodegeneration;Neuropathy;Nucleus;Phosphoprotein;Referenceproteome;Transcription;Transcriptionregulation	1	45	45	45	467	467	467	15025	0	32331	29156000000	650	25057000	28288000	62860000	68645000	51346000	107120000	9095500	12882000	20398000	31633000	17992000	27467000	302983000000000	303365000000000
32.9724	32.8785	33.0921	32.7467	32.9765	32.7032	biological regulation;cellular process;cellular response to stimulus;defense response;establishment of localization;establishment of localization in cell;establishment of protein localization;immune response;immune system process;innate immune response;intracellular protein transport;intracellular transport;nuclear import;nuclear transport;nucleocytoplasmic transport;protein import;protein import…	binding;enzyme binding;enzyme regulator activity;GTPase binding;GTPase regulator activity;nucleoside-triphosphatase regulator activity;protein binding;Ran GTPase binding;Ras GTPase binding;small GTPase binding;transporter activity	cell part;cytoplasm;intracellular organelle part;intracellular part;macromolecular complex;membrane;membrane part;nuclear part;nuclear pore;nucleoplasm;organelle part;pore complex;protein complex	biological regulation;cellular process;establishment of localization;immune system process;nuclear transport;nucleocytoplasmic transport;protein targeting;protein transport;response to stimulus;response to stress;signal transduction;transport;viral reproduction	cell part;cytoplasm;macromolecular complex;membrane;nuclear pore;nucleoplasm;protein complex		Cse1;IBN_N	ABRAMSON_INTERACT_WITH_AIRE;ACTAYRNNNCCCR_UNKNOWN;ATGAAGG,MIR-205;BERENJENO_TRANSFORMED_BY_RHOA_UP;BLALOCK_ALZHEIMERS_DISEASE_DN;BLALOCK_ALZHEIMERS_DISEASE_INCIPIENT_DN;BORCZUK_MALIGNANT_MESOTHELIOMA_UP;BOYAULT_LIVER_CANCER_SUBCLASS_G3_UP;BRUECKNER_TARGETS_OF_MIRLET7A3_UP;CACGTG_V$MYC_Q2;CACTGTG,MIR-128A,MIR-128B;CAFFAREL_RESPONSE_TO_THC_8HR_5_UP;CAFFAREL_RESPONSE_TO_THC_UP;CAGCTTT,MIR-320;CAIRO_…	Acetylation;Completeproteome;Cytoplasm;Directproteinsequencing;Host-virusinteraction;Nucleus;Phosphoprotein;Polymorphism;Proteintransport;Referenceproteome;Transport	biological regulation;cellular process;cellular response to stimulus;defense response;establishment of localization;establishment of localization in cell;establishment of protein localization;immune response;immune system process;innate immune response;intracellular protein transport;intracellular transport;nuclear import;nuclear transport;nucleocytoplasmic transport;protein import;protein import…	binding;enzyme binding;enzyme regulator activity;GTPase binding;GTPase regulator activity;nucleoside-triphosphatase regulator activity;protein binding;Ran GTPase binding;Ras GTPase binding;small GTPase binding;transporter activity	cell part;cytoplasm;intracellular organelle part;intracellular part;macromolecular complex;membrane;membrane part;nuclear part;nuclear pore;nucleoplasm;organelle part;pore complex;protein complex	biological regulation;cellular process;establishment of localization;immune system process;nuclear transport;nucleocytoplasmic transport;protein targeting;protein transport;response to stimulus;response to stress;signal transduction;transport;viral reproduction	cell part;cytoplasm;macromolecular complex;membrane;nuclear pore;nucleoplasm;protein complex		Cse1;IBN_N	ABRAMSON_INTERACT_WITH_AIRE;ACTAYRNNNCCCR_UNKNOWN;ATGAAGG,MIR-205;BERENJENO_TRANSFORMED_BY_RHOA_UP;BLALOCK_ALZHEIMERS_DISEASE_DN;BLALOCK_ALZHEIMERS_DISEASE_INCIPIENT_DN;BORCZUK_MALIGNANT_MESOTHELIOMA_UP;BOYAULT_LIVER_CANCER_SUBCLASS_G3_UP;BRUECKNER_TARGETS_OF_MIRLET7A3_UP;CACGTG_V$MYC_Q2;CACTGTG,MIR-128A,MIR-128B;CAFFAREL_RESPONSE_TO_THC_8HR_5_UP;CAFFAREL_RESPONSE_TO_THC_UP;CAGCTTT,MIR-320;CAIRO_…	Acetylation;Completeproteome;Cytoplasm;Directproteinsequencing;Host-virusinteraction;Nucleus;Phosphoprotein;Polymorphism;Proteintransport;Referenceproteome;Transport	1	36	36	35	491	491	482	11952	0	32331	158660000000	1394	232790000	368080000	677390000	493170000	466580000	659400000	83412000	123380000	147800000	238610000	109200000	177680000	330118000000000	331248000000000
28.5431	31.7933	32.0828	31.3833	28.9766	27.24	biological regulation;defense response;detection of biotic stimulus;detection of external stimulus;detection of stimulus;detection of symbiont;detection of virus;immune response;immune system process;innate immune response;multi-organism process;negative regulation of biological process;negative regulation of cytokine production;negative regulation of multicellular organismal process;negative reg…	adenyl nucleotide binding;adenyl ribonucleotide binding;ATP binding;binding;catalytic activity;cation binding;DNA binding;double-stranded DNA binding;double-stranded RNA binding;helicase activity;hydrolase activity;hydrolase activity, acting on acid anhydrides;hydrolase activity, acting on acid anhydrides, in phosphorus-containing anhydrides;identical protein binding;ion binding;metal ion binding…	actin cytoskeleton;cell junction;cell part;cell projection membrane;cell projection part;cell-cell junction;cytoplasm;cytoplasmic part;cytoskeleton;cytosol;intracellular non-membrane-bounded organelle;intracellular organelle;intracellular part;leading edge membrane;membrane part;non-membrane-bounded organelle;occluding junction;organelle;plasma membrane part;ruffle membrane;tight junction	biological regulation;detection of stimulus;immune system process;multi-organism process;regulation of transport;response to biotic stimulus;response to chemical stimulus;response to external stimulus;response to stimulus;response to stress;viral reproduction	cell part;cytoplasm;cytoskeleton;cytosol;intracellular non-membrane-bounded organelle;intracellular organelle;organelle	Cytosolic DNA-sensing pathway;Hepatitis C;Measles;RIG-I-like receptor signaling pathway	DEAD;Helicase_C;RIG-I_C-RD	AZARE_NEOPLASTIC_TRANSFORMATION_BY_STAT3_DN;BENPORATH_MYC_MAX_TARGETS;chr9p12;DANG_BOUND_BY_MYC;DAUER_STAT3_TARGETS_DN;DODD_NASOPHARYNGEAL_CARCINOMA_DN;DORN_ADENOVIRUS_INFECTION_12HR_UP;ERB2_UP.V1_DN;FORTSCHEGGER_PHF8_TARGETS_DN;FOSTER_TOLERANT_MACROPHAGE_DN;FULCHER_INFLAMMATORY_RESPONSE_LECTIN_VS_LPS_DN;GNF2_CASP8;GNF2_ITGAL;GSE10239_KLRG1INT_VS_KLRG1HIGH_EFF_CD8_TCELL_DN;GSE11864_CSF1_IFNG_VS_C…	3D-structure;Acetylation;Alternativesplicing;Antiviraldefense;ATP-binding;Celljunction;Cellmembrane;Cellprojection;Completeproteome;Cytoplasm;Cytoskeleton;Helicase;Host-virusinteraction;Hydrolase;Immunity;Innateimmunity;Isopeptidebond;Membrane;Metal-binding;Nucleotide-binding;Phosphoprotein;Polymorphism;Referenceproteome;Repeat;RNA-binding;Tightjunction;Ublconjugation;Zinc	biological regulation;defense response;detection of biotic stimulus;detection of external stimulus;detection of stimulus;detection of symbiont;detection of virus;immune response;immune system process;innate immune response;multi-organism process;negative regulation of biological process;negative regulation of cytokine production;negative regulation of multicellular organismal process;negative reg…	adenyl nucleotide binding;adenyl ribonucleotide binding;ATP binding;binding;catalytic activity;cation binding;DNA binding;double-stranded DNA binding;double-stranded RNA binding;helicase activity;hydrolase activity;hydrolase activity, acting on acid anhydrides;hydrolase activity, acting on acid anhydrides, in phosphorus-containing anhydrides;identical protein binding;ion binding;metal ion binding…	actin cytoskeleton;cell junction;cell part;cell projection membrane;cell projection part;cell-cell junction;cytoplasm;cytoplasmic part;cytoskeleton;cytosol;intracellular non-membrane-bounded organelle;intracellular organelle;intracellular part;leading edge membrane;membrane part;non-membrane-bounded organelle;occluding junction;organelle;plasma membrane part;ruffle membrane;tight junction	biological regulation;detection of stimulus;immune system process;multi-organism process;regulation of transport;response to biotic stimulus;response to chemical stimulus;response to external stimulus;response to stimulus;response to stress;viral reproduction	cell part;cytoplasm;cytoskeleton;cytosol;intracellular non-membrane-bounded organelle;intracellular organelle;organelle	Cytosolic DNA-sensing pathway;Hepatitis C;Measles;RIG-I-like receptor signaling pathway	DEAD;Helicase_C;RIG-I_C-RD	AZARE_NEOPLASTIC_TRANSFORMATION_BY_STAT3_DN;BENPORATH_MYC_MAX_TARGETS;chr9p12;DANG_BOUND_BY_MYC;DAUER_STAT3_TARGETS_DN;DODD_NASOPHARYNGEAL_CARCINOMA_DN;DORN_ADENOVIRUS_INFECTION_12HR_UP;ERB2_UP.V1_DN;FORTSCHEGGER_PHF8_TARGETS_DN;FOSTER_TOLERANT_MACROPHAGE_DN;FULCHER_INFLAMMATORY_RESPONSE_LECTIN_VS_LPS_DN;GNF2_CASP8;GNF2_ITGAL;GSE10239_KLRG1INT_VS_KLRG1HIGH_EFF_CD8_TCELL_DN;GSE11864_CSF1_IFNG_VS_C…	3D-structure;Acetylation;Alternativesplicing;Antiviraldefense;ATP-binding;Celljunction;Cellmembrane;Cellprojection;Completeproteome;Cytoplasm;Cytoskeleton;Helicase;Host-virusinteraction;Hydrolase;Immunity;Innateimmunity;Isopeptidebond;Membrane;Metal-binding;Nucleotide-binding;Phosphoprotein;Polymorphism;Referenceproteome;Repeat;RNA-binding;Tightjunction;Ublconjugation;Zinc	1	12	12	12	157	157	157	1066	0	48332	14751000000	31	161050	13323000	18270000	9736400	125950	2579800	236710000	938720	1171700	3078600	2739000	394320	25036200000000	320629000000000
26.8981	26.8567	27.0661	26.5005	26.5114	26.626	activation of immune response;activation of innate immune response;adaptive immune response;adaptive immune response based on somatic recombination of immune receptors built from immunoglobulin superfamily domains;anatomical structure formation involved in morphogenesis;antigen receptor-mediated signaling pathway;apoptosis;B cell apoptosis;B cell mediated immunity;biological regulation;cell death…	binding;enzyme binding;kinase binding;NF-kappaB binding;protease binding;protein binding;protein binding transcription factor activity;protein C-terminus binding;protein kinase B binding;protein kinase binding;protein self-association;small conjugating protein binding;transcription coactivator activity;transcription cofactor activity;transcription factor binding;transcription factor binding trans…	CBM complex;cell part;cytoplasm;cytoplasmic microtubule;cytoplasmic part;cytoskeletal part;cytosol;immunological synapse;intracellular membrane-bounded organelle;intracellular organelle;intracellular organelle part;intracellular part;lysosome;lytic vacuole;macromolecular complex;membrane;membrane part;membrane raft;membrane-bounded organelle;microtubule;nucleus;organelle;organelle part;perinuclea…	anatomical structure formation involved in morphogenesis;biological regulation;cell death;cellular component assembly;cellular component organization;cellular process;death;developmental process;immune system process;macromolecular complex assembly;macromolecule metabolic process;metabolic process;multi-organism process;primary metabolic process;protein complex assembly;protein metabolic process;…	cell part;cytoplasm;cytosol;intracellular membrane-bounded organelle;intracellular organelle;lysosome;macromolecular complex;membrane;nucleus;organelle;plasma membrane;protein complex;vacuole	B cell receptor signaling pathway;ko05152;T cell receptor signaling pathway	CARD	ACTIVATION_OF_NF_KAPPAB_TRANSCRIPTION_FACTOR;ADAPTIVE_IMMUNE_RESPONSE;ALCALAY_AML_BY_NPM1_LOCALIZATION_UP;AMIT_EGF_RESPONSE_120_HELA;AMIT_EGF_RESPONSE_120_MCF10A;ANATOMICAL_STRUCTURE_DEVELOPMENT;ANATOMICAL_STRUCTURE_MORPHOGENESIS;APOPTOSIS_GO;BANDRES_RESPONSE_TO_CARMUSTIN_WITHOUT_MGMT_48HR_UP;BILBAN_B_CLL_LPL_UP;BIOPOLYMER_METABOLIC_PROCESS;BIOPOLYMER_MODIFICATION;BIOSYNTHETIC_PROCESS;BRUINS_UVC_…	3D-structure;Acetylation;Apoptosis;Chromosomalrearrangement;Completeproteome;Cytoplasm;Diseasemutation;Immunity;Membrane;Phosphoprotein;Referenceproteome;Tumorsuppressor	activation of immune response;activation of innate immune response;adaptive immune response;adaptive immune response based on somatic recombination of immune receptors built from immunoglobulin superfamily domains;anatomical structure formation involved in morphogenesis;antigen receptor-mediated signaling pathway;apoptosis;B cell apoptosis;B cell mediated immunity;biological regulation;cell death…	binding;enzyme binding;kinase binding;NF-kappaB binding;protease binding;protein binding;protein binding transcription factor activity;protein C-terminus binding;protein kinase B binding;protein kinase binding;protein self-association;small conjugating protein binding;transcription coactivator activity;transcription cofactor activity;transcription factor binding;transcription factor binding trans…	CBM complex;cell part;cytoplasm;cytoplasmic microtubule;cytoplasmic part;cytoskeletal part;cytosol;immunological synapse;intracellular membrane-bounded organelle;intracellular organelle;intracellular organelle part;intracellular part;lysosome;lytic vacuole;macromolecular complex;membrane;membrane part;membrane raft;membrane-bounded organelle;microtubule;nucleus;organelle;organelle part;perinuclea…	anatomical structure formation involved in morphogenesis;biological regulation;cell death;cellular component assembly;cellular component organization;cellular process;death;developmental process;immune system process;macromolecular complex assembly;macromolecule metabolic process;metabolic process;multi-organism process;primary metabolic process;protein complex assembly;protein metabolic process;…	cell part;cytoplasm;cytosol;intracellular membrane-bounded organelle;intracellular organelle;lysosome;macromolecular complex;membrane;nucleus;organelle;plasma membrane;protein complex;vacuole	B cell receptor signaling pathway;ko05152;T cell receptor signaling pathway	CARD	ACTIVATION_OF_NF_KAPPAB_TRANSCRIPTION_FACTOR;ADAPTIVE_IMMUNE_RESPONSE;ALCALAY_AML_BY_NPM1_LOCALIZATION_UP;AMIT_EGF_RESPONSE_120_HELA;AMIT_EGF_RESPONSE_120_MCF10A;ANATOMICAL_STRUCTURE_DEVELOPMENT;ANATOMICAL_STRUCTURE_MORPHOGENESIS;APOPTOSIS_GO;BANDRES_RESPONSE_TO_CARMUSTIN_WITHOUT_MGMT_48HR_UP;BILBAN_B_CLL_LPL_UP;BIOPOLYMER_METABOLIC_PROCESS;BIOPOLYMER_MODIFICATION;BIOSYNTHETIC_PROCESS;BRUINS_UVC_…	3D-structure;Acetylation;Apoptosis;Chromosomalrearrangement;Completeproteome;Cytoplasm;Diseasemutation;Immunity;Membrane;Phosphoprotein;Referenceproteome;Tumorsuppressor	1	6	6	6	348	348	348	26251	0	22757	1697900000	59	22112000	13192000	25880000	26075000	15370000	14203000	615600	10174000	13961000	6810800	9074500	12325000	275260000000000	265275000000000
31.6582	31.339	31.5748	31.5351	31.4724	31.3186	biological regulation;biosynthetic process;catabolic process;cellular aromatic compound metabolic process;cellular biosynthetic process;cellular catabolic process;cellular metabolic compound salvage;cellular metabolic process;cellular nitrogen compound biosynthetic process;cellular nitrogen compound catabolic process;cellular nitrogen compound metabolic process;cellular process;coenzyme biosynthe…	anion binding;binding;catalytic activity;drug binding;ion binding;nucleobase binding;nucleoside binding;phosphate ion binding;purine base binding;purine-nucleoside phosphorylase activity;transferase activity;transferase activity, transferring glycosyl groups;transferase activity, transferring pentosyl groups	cell part;cytoplasm;cytoplasmic part;cytoskeleton;cytosol;extracellular membrane-bounded organelle;extracellular organelle;extracellular region part;extracellular vesicular exosome;intracellular;intracellular non-membrane-bounded organelle;intracellular organelle;intracellular part;membrane-bounded organelle;membrane-bounded vesicle;non-membrane-bounded organelle;organelle;vesicle	biological regulation;biosynthetic process;catabolic process;cellular aromatic compound metabolic process;cellular metabolic compound salvage;cellular metabolic process;cellular nitrogen compound metabolic process;cellular process;cofactor metabolic process;establishment of localization;heterocycle metabolic process;immune system process;metabolic process;nitrogen compound metabolic process;nucle…	cell part;cytoplasm;cytoskeleton;cytosol;extracellular organelle;intracellular;intracellular non-membrane-bounded organelle;intracellular organelle;organelle;vesicle	Nicotinate and nicotinamide metabolism;Purine metabolism;Pyrimidine metabolism	PNP_UDP_1	ACEVEDO_NORMAL_TISSUE_ADJACENT_TO_LIVER_TUMOR_DN;ALFANO_MYC_TARGETS;ATACCTC,MIR-202;BASAKI_YBX1_TARGETS_DN;BENPORATH_NANOG_TARGETS;BENPORATH_SOX2_TARGETS;BERENJENO_TRANSFORMED_BY_RHOA_DN;BIOPOLYMER_METABOLIC_PROCESS;BIOPOLYMER_MODIFICATION;BOQUEST_STEM_CELL_DN;BROWNE_HCMV_INFECTION_6HR_UP;BRUINS_UVC_RESPONSE_MIDDLE;BURTON_ADIPOGENESIS_3;BURTON_ADIPOGENESIS_7;CAFFAREL_RESPONSE_TO_THC_24HR_5_UP;CAF…	3D-structure;Acetylation;Completeproteome;Cytoplasm;Cytoskeleton;Directproteinsequencing;Diseasemutation;Glycosyltransferase;Polymorphism;Referenceproteome;Transferase	biological regulation;biosynthetic process;catabolic process;cellular aromatic compound metabolic process;cellular biosynthetic process;cellular catabolic process;cellular metabolic compound salvage;cellular metabolic process;cellular nitrogen compound biosynthetic process;cellular nitrogen compound catabolic process;cellular nitrogen compound metabolic process;cellular process;coenzyme biosynthe…	anion binding;binding;catalytic activity;drug binding;ion binding;nucleobase binding;nucleoside binding;phosphate ion binding;purine base binding;purine-nucleoside phosphorylase activity;transferase activity;transferase activity, transferring glycosyl groups;transferase activity, transferring pentosyl groups	cell part;cytoplasm;cytoplasmic part;cytoskeleton;cytosol;extracellular membrane-bounded organelle;extracellular organelle;extracellular region part;extracellular vesicular exosome;intracellular;intracellular non-membrane-bounded organelle;intracellular organelle;intracellular part;membrane-bounded organelle;membrane-bounded vesicle;non-membrane-bounded organelle;organelle;vesicle	biological regulation;biosynthetic process;catabolic process;cellular aromatic compound metabolic process;cellular metabolic compound salvage;cellular metabolic process;cellular nitrogen compound metabolic process;cellular process;cofactor metabolic process;establishment of localization;heterocycle metabolic process;immune system process;metabolic process;nitrogen compound metabolic process;nucle…	cell part;cytoplasm;cytoskeleton;cytosol;extracellular organelle;intracellular;intracellular non-membrane-bounded organelle;intracellular organelle;organelle;vesicle	Nicotinate and nicotinamide metabolism;Purine metabolism;Pyrimidine metabolism	PNP_UDP_1	ACEVEDO_NORMAL_TISSUE_ADJACENT_TO_LIVER_TUMOR_DN;ALFANO_MYC_TARGETS;ATACCTC,MIR-202;BASAKI_YBX1_TARGETS_DN;BENPORATH_NANOG_TARGETS;BENPORATH_SOX2_TARGETS;BERENJENO_TRANSFORMED_BY_RHOA_DN;BIOPOLYMER_METABOLIC_PROCESS;BIOPOLYMER_MODIFICATION;BOQUEST_STEM_CELL_DN;BROWNE_HCMV_INFECTION_6HR_UP;BRUINS_UVC_RESPONSE_MIDDLE;BURTON_ADIPOGENESIS_3;BURTON_ADIPOGENESIS_7;CAFFAREL_RESPONSE_TO_THC_24HR_5_UP;CAF…	3D-structure;Acetylation;Completeproteome;Cytoplasm;Cytoskeleton;Directproteinsequencing;Diseasemutation;Glycosyltransferase;Polymorphism;Referenceproteome;Transferase	1	15	15	15	651	651	651	32118	0	32331	60947000000	625	199080000	258090000	777480000	496910000	350630000	475230000	98047000	87385000	77365000	342210000	108420000	115090000	314707000000000	313473000000000
27.2239	27.646	27.2825	27.5503	27.374	27.2719	actin cytoskeleton organization;actin filament branching;actin filament organization;actin filament-based process;activated T cell proliferation;activation of immune response;alpha-beta T cell activation;alpha-beta T cell differentiation;anatomical structure development;anatomical structure morphogenesis;antigen receptor-mediated signaling pathway;astrocyte differentiation;autophagy;axon guidance…	actin binding;actin monomer binding;adenyl nucleotide binding;adenyl ribonucleotide binding;adenylyltransferase activity;ATP binding;binding;catalytic activity;cation binding;cytoskeletal protein binding;DNA binding;enzyme binding;ion binding;kinase activity;kinase binding;magnesium ion binding;manganese ion binding;metal ion binding;mitogen-activated protein kinase binding;nicotinate-nucleotide …	actin cytoskeleton;cell leading edge;cell part;cytoplasm;cytoplasmic part;cytoskeleton;cytosol;extrinsic to internal side of plasma membrane;extrinsic to membrane;extrinsic to plasma membrane;intracellular membrane-bounded organelle;intracellular non-membrane-bounded organelle;intracellular organelle;intracellular organelle part;intracellular part;membrane;membrane part;membrane-bounded organelle…	anatomical structure development;anatomical structure morphogenesis;autophagy;biological adhesion;biological regulation;catabolic process;cell activation;cell adhesion;cell differentiation;cell growth;cell morphogenesis;cell motility;cell proliferation;cellular component assembly;cellular component morphogenesis;cellular component movement;cellular component organization;cellular homeostasis;cell…	cell leading edge;cell part;cytoplasm;cytoskeleton;cytosol;intracellular membrane-bounded organelle;intracellular non-membrane-bounded organelle;intracellular organelle;membrane;mitochondrion;nucleolus;nucleoplasm;nucleus;organelle	Axon guidance;Cell cycle;Chronic myeloid leukemia;ErbB signaling pathway;Neurotrophin signaling pathway;Pathogenic Escherichia coli infection;Pathways in cancer;Shigellosis;Viral myocarditis	F_actin_bind;Pkinase_Tyr;SH2;SH3_1	AACTTT_UNKNOWN;ACTIN_CYTOSKELETON_ORGANIZATION_AND_BIOGENESIS;ACTIN_FILAMENT_BASED_PROCESS;ADENYL_NUCLEOTIDE_BINDING;ADENYL_RIBONUCLEOTIDE_BINDING;APOPTOSIS_GO;ATP_BINDING;BIOCARTA_ARF_PATHWAY;BIOCARTA_ATM_PATHWAY;BIOCARTA_G1_PATHWAY;BIOPOLYMER_METABOLIC_PROCESS;BIOPOLYMER_MODIFICATION;BLALOCK_ALZHEIMERS_DISEASE_UP;CAGCTG_V$AP4_Q5;CATION_BINDING;CATTTCA,MIR-203;CCAWNWWNNNGGC_UNKNOWN;CELL_CYCLE_GO…	3D-structure;Acetylation;Alternativesplicing;Apoptosis;ATP-binding;Autophagy;Celladhesion;Chromosomalrearrangement;Completeproteome;Cytoplasm;Cytoskeleton;DNA-binding;DNAdamage;DNArepair;Endocytosis;Kinase;Lipoprotein;Magnesium;Manganese;Membrane;Metal-binding;Mitochondrion;Myristate;Nucleotide-binding;Nucleus;Phosphoprotein;Polymorphism;Proto-oncogene;Referenceproteome;SH2domain;SH3domain;Transf…	actin cytoskeleton organization;actin filament branching;actin filament organization;actin filament-based process;activated T cell proliferation;activation of immune response;alpha-beta T cell activation;alpha-beta T cell differentiation;anatomical structure development;anatomical structure morphogenesis;antigen receptor-mediated signaling pathway;astrocyte differentiation;autophagy;axon guidance…	actin binding;actin monomer binding;adenyl nucleotide binding;adenyl ribonucleotide binding;adenylyltransferase activity;ATP binding;binding;catalytic activity;cation binding;cytoskeletal protein binding;DNA binding;enzyme binding;ion binding;kinase activity;kinase binding;magnesium ion binding;manganese ion binding;metal ion binding;mitogen-activated protein kinase binding;nicotinate-nucleotide …	actin cytoskeleton;cell leading edge;cell part;cytoplasm;cytoplasmic part;cytoskeleton;cytosol;extrinsic to internal side of plasma membrane;extrinsic to membrane;extrinsic to plasma membrane;intracellular membrane-bounded organelle;intracellular non-membrane-bounded organelle;intracellular organelle;intracellular organelle part;intracellular part;membrane;membrane part;membrane-bounded organelle…	anatomical structure development;anatomical structure morphogenesis;autophagy;biological adhesion;biological regulation;catabolic process;cell activation;cell adhesion;cell differentiation;cell growth;cell morphogenesis;cell motility;cell proliferation;cellular component assembly;cellular component morphogenesis;cellular component movement;cellular component organization;cellular homeostasis;cell…	cell leading edge;cell part;cytoplasm;cytoskeleton;cytosol;intracellular membrane-bounded organelle;intracellular non-membrane-bounded organelle;intracellular organelle;membrane;mitochondrion;nucleolus;nucleoplasm;nucleus;organelle	Axon guidance;Cell cycle;Chronic myeloid leukemia;ErbB signaling pathway;Neurotrophin signaling pathway;Pathogenic Escherichia coli infection;Pathways in cancer;Shigellosis;Viral myocarditis	F_actin_bind;Pkinase_Tyr;SH2;SH3_1	AACTTT_UNKNOWN;ACTIN_CYTOSKELETON_ORGANIZATION_AND_BIOGENESIS;ACTIN_FILAMENT_BASED_PROCESS;ADENYL_NUCLEOTIDE_BINDING;ADENYL_RIBONUCLEOTIDE_BINDING;APOPTOSIS_GO;ATP_BINDING;BIOCARTA_ARF_PATHWAY;BIOCARTA_ATM_PATHWAY;BIOCARTA_G1_PATHWAY;BIOPOLYMER_METABOLIC_PROCESS;BIOPOLYMER_MODIFICATION;BLALOCK_ALZHEIMERS_DISEASE_UP;CAGCTG_V$AP4_Q5;CATION_BINDING;CATTTCA,MIR-203;CCAWNWWNNNGGC_UNKNOWN;CELL_CYCLE_GO…	3D-structure;Acetylation;Alternativesplicing;Apoptosis;ATP-binding;Autophagy;Celladhesion;Chromosomalrearrangement;Completeproteome;Cytoplasm;Cytoskeleton;DNA-binding;DNAdamage;DNArepair;Endocytosis;Kinase;Lipoprotein;Magnesium;Manganese;Membrane;Metal-binding;Mitochondrion;Myristate;Nucleotide-binding;Nucleus;Phosphoprotein;Polymorphism;Proto-oncogene;Referenceproteome;SH2domain;SH3domain;Transf…	1	18	18	15	209	209	173	12287	0	10292	2838300000	91	3196300	8946200	4681500	8502300	4975100	7188200	187440	1962000	763170	3547200	1138400	2217900	27235300000000	276437000000000
30.141	30.2721	30.6268	30.2651	30.0645	29.3597	activation of phospholipase A2 activity;activation of phospholipase A2 activity by calcium-mediated signaling;activation of phospholipase C activity;alkanesulfonate metabolic process;anatomical structure development;anatomical structure morphogenesis;astrocyte activation;axon guidance;behavior;biological adhesion;biological regulation;biosynthetic process;calcium-mediated signaling;cation homeost…	actin binding;actin filament binding;adenyl nucleotide binding;adenyl ribonucleotide binding;ATP binding;binding;catalytic activity;chromatin binding;cytoskeletal protein binding;DNA binding;double-stranded DNA binding;enzyme binding;epidermal growth factor-activated receptor activity;identical protein binding;kinase activity;MAP kinase kinase kinase activity;molecular transducer activity;nucleic…	adherens junction;anchoring junction;apical plasma membrane;basolateral plasma membrane;cell junction;cell part;cell surface;cell-substrate adherens junction;cell-substrate junction;cytoplasm;cytoplasmic membrane-bounded vesicle;cytoplasmic part;cytoplasmic vesicle;early endosome membrane;endocytic vesicle;endoplasmic reticulum membrane;endoplasmic reticulum part;endosomal part;endosome;endosome …	anatomical structure development;anatomical structure morphogenesis;behavior;biological adhesion;biological regulation;biosynthetic process;cell activation;cell adhesion;cell motility;cell proliferation;cellular component movement;cellular lipid metabolic process;cellular localization;cellular metabolic process;cellular process;developmental process;homeostatic process;immune system process;lipid…	cell part;cell surface;cytoplasm;cytoplasmic membrane-bounded vesicle;endosome;extracellular space;intracellular membrane-bounded organelle;intracellular organelle;macromolecular complex;membrane;nucleus;organelle;plasma membrane;protein complex;receptor complex;vesicle	Adherens junction;Bladder cancer;Calcium signaling pathway;Cytokine-cytokine receptor interaction;Dorso-ventral axis formation;Endocytosis;Endometrial cancer;Epithelial cell signaling in Helicobacter pylori infection;ErbB signaling pathway;Focal adhesion;Gap junction;Glioma;GnRH signaling pathway;Hepatitis C;MAPK signaling pathway;MAPK signaling pathway - fly;Melanoma;Non-small cell lung cancer;P…	Furin-like;Pkinase_Tyr;Recep_L_domain	ACTGTGA,MIR-27A,MIR-27B;ACTIN_BINDING;ACTIN_FILAMENT_BINDING;AFFAR_YY1_TARGETS_UP;AMIT_EGF_RESPONSE_480_HELA;APPIERTO_RESPONSE_TO_FENRETINIDE_DN;BENPORATH_EED_TARGETS;BIOCARTA_AGR_PATHWAY;BIOCARTA_AT1R_PATHWAY;BIOCARTA_CARDIACEGF_PATHWAY;BIOCARTA_CBL_PATHWAY;BIOCARTA_EGF_PATHWAY;BIOCARTA_EGFR_SMRTE_PATHWAY;BIOCARTA_ERK_PATHWAY;BIOCARTA_HER2_PATHWAY;BIOCARTA_KERATINOCYTE_PATHWAY;BIOCARTA_MCALPAIN_…	3D-structure;Alternativesplicing;ATP-binding;Cellmembrane;Completeproteome;Developmentalprotein;Directproteinsequencing;Diseasemutation;Disulfidebond;Endoplasmicreticulum;Endosome;Glycoprotein;Golgiapparatus;Isopeptidebond;Kinase;Membrane;Methylation;Nucleotide-binding;Nucleus;Phosphoprotein;Polymorphism;Receptor;Referenceproteome;Repeat;Secreted;Signal;Transferase;Transmembrane;Transmembraneheli…	activation of phospholipase A2 activity;activation of phospholipase A2 activity by calcium-mediated signaling;activation of phospholipase C activity;alkanesulfonate metabolic process;anatomical structure development;anatomical structure morphogenesis;astrocyte activation;axon guidance;behavior;biological adhesion;biological regulation;biosynthetic process;calcium-mediated signaling;cation homeost…	actin binding;actin filament binding;adenyl nucleotide binding;adenyl ribonucleotide binding;ATP binding;binding;catalytic activity;chromatin binding;cytoskeletal protein binding;DNA binding;double-stranded DNA binding;enzyme binding;epidermal growth factor-activated receptor activity;identical protein binding;kinase activity;MAP kinase kinase kinase activity;molecular transducer activity;nucleic…	adherens junction;anchoring junction;apical plasma membrane;basolateral plasma membrane;cell junction;cell part;cell surface;cell-substrate adherens junction;cell-substrate junction;cytoplasm;cytoplasmic membrane-bounded vesicle;cytoplasmic part;cytoplasmic vesicle;early endosome membrane;endocytic vesicle;endoplasmic reticulum membrane;endoplasmic reticulum part;endosomal part;endosome;endosome …	anatomical structure development;anatomical structure morphogenesis;behavior;biological adhesion;biological regulation;biosynthetic process;cell activation;cell adhesion;cell motility;cell proliferation;cellular component movement;cellular lipid metabolic process;cellular localization;cellular metabolic process;cellular process;developmental process;homeostatic process;immune system process;lipid…	cell part;cell surface;cytoplasm;cytoplasmic membrane-bounded vesicle;endosome;extracellular space;intracellular membrane-bounded organelle;intracellular organelle;macromolecular complex;membrane;nucleus;organelle;plasma membrane;protein complex;receptor complex;vesicle	Adherens junction;Bladder cancer;Calcium signaling pathway;Cytokine-cytokine receptor interaction;Dorso-ventral axis formation;Endocytosis;Endometrial cancer;Epithelial cell signaling in Helicobacter pylori infection;ErbB signaling pathway;Focal adhesion;Gap junction;Glioma;GnRH signaling pathway;Hepatitis C;MAPK signaling pathway;MAPK signaling pathway - fly;Melanoma;Non-small cell lung cancer;P…	Furin-like;Pkinase_Tyr;Recep_L_domain	ACTGTGA,MIR-27A,MIR-27B;ACTIN_BINDING;ACTIN_FILAMENT_BINDING;AFFAR_YY1_TARGETS_UP;AMIT_EGF_RESPONSE_480_HELA;APPIERTO_RESPONSE_TO_FENRETINIDE_DN;BENPORATH_EED_TARGETS;BIOCARTA_AGR_PATHWAY;BIOCARTA_AT1R_PATHWAY;BIOCARTA_CARDIACEGF_PATHWAY;BIOCARTA_CBL_PATHWAY;BIOCARTA_EGF_PATHWAY;BIOCARTA_EGFR_SMRTE_PATHWAY;BIOCARTA_ERK_PATHWAY;BIOCARTA_HER2_PATHWAY;BIOCARTA_KERATINOCYTE_PATHWAY;BIOCARTA_MCALPAIN_…	3D-structure;Alternativesplicing;ATP-binding;Cellmembrane;Completeproteome;Developmentalprotein;Directproteinsequencing;Diseasemutation;Disulfidebond;Endoplasmicreticulum;Endosome;Glycoprotein;Golgiapparatus;Isopeptidebond;Kinase;Membrane;Methylation;Nucleotide-binding;Nucleus;Phosphoprotein;Polymorphism;Receptor;Referenceproteome;Repeat;Secreted;Signal;Transferase;Transmembrane;Transmembraneheli…	1	30	30	28	334	334	31	13428	0	18922	17600000000	229	20426000	18557000	50807000	72450000	12327000	18508000	4929400	7928400	9259300	40920000	31149000	6071500	300373000000000	304332000000000
31.2209	31.4257	30.9751	31.1097	31.2854	31.186	actin cytoskeleton organization;actin filament-based process;activation of immune response;activation of innate immune response;activation of MAPKK activity;activation of protein kinase activity;aging;anatomical structure morphogenesis;associative learning;axon guidance;behavior;behavioral interaction between organisms;biological regulation;blood coagulation;branching morphogenesis of a tube;cell…	binding;GTP binding;guanyl nucleotide binding;guanyl ribonucleotide binding;nucleotide binding;protein binding;protein C-terminus binding;purine nucleotide binding;purine ribonucleoside triphosphate binding;purine ribonucleotide binding;ribonucleotide binding	cell part;cytoplasm;cytoplasmic part;cytosol;Golgi apparatus;Golgi apparatus part;Golgi membrane;intracellular membrane-bounded organelle;intracellular organelle;intracellular organelle part;intracellular part;membrane;membrane-bounded organelle;nucleus;organelle;organelle membrane;organelle part;perinuclear region of cytoplasm;plasma membrane	aging;anatomical structure morphogenesis;behavior;behavioral interaction between organisms;biological regulation;cell communication;cell differentiation;cell motility;cell proliferation;cell-cell signaling;cellular component assembly;cellular component movement;cellular component organization;cellular membrane organization;cellular metabolic process;cellular process;coagulation;cytoskeleton organ…	cell part;cytoplasm;cytosol;Golgi apparatus;intracellular membrane-bounded organelle;intracellular organelle;membrane;nucleus;organelle;plasma membrane	Acute myeloid leukemia;Axon guidance;B cell receptor signaling pathway;Bladder cancer;Chemokine signaling pathway;Chronic myeloid leukemia;Endocytosis;Endometrial cancer;ErbB signaling pathway;Fc epsilon RI signaling pathway;Focal adhesion;Gap junction;Glioma;GnRH signaling pathway;Hepatitis C;Insulin signaling pathway;Long-term depression;Long-term potentiation;MAPK signaling pathway;Melanogenes…	Ras	ANATOMICAL_STRUCTURE_DEVELOPMENT;ANATOMICAL_STRUCTURE_MORPHOGENESIS;BEHAVIOR;BENPORATH_CYCLING_GENES;BILD_HRAS_ONCOGENIC_SIGNATURE;BIOCARTA_AT1R_PATHWAY;BIOCARTA_BARRESTIN_SRC_PATHWAY;BIOCARTA_BCR_PATHWAY;BIOCARTA_BIOPEPTIDES_PATHWAY;BIOCARTA_CARDIACEGF_PATHWAY;BIOCARTA_CCR3_PATHWAY;BIOCARTA_CDK5_PATHWAY;BIOCARTA_CDMAC_PATHWAY;BIOCARTA_CREB_PATHWAY;BIOCARTA_CXCR4_PATHWAY;BIOCARTA_ECM_PATHWAY;BIOC…	3D-structure;Acetylation;Alternativesplicing;Cellmembrane;Completeproteome;Cytoplasm;Directproteinsequencing;Diseasemutation;Golgiapparatus;GTP-binding;Lipoprotein;Membrane;Methylation;Nucleotide-binding;Nucleus;Palmitate;Prenylation;Proto-oncogene;Referenceproteome;S-nitrosylation	actin cytoskeleton organization;actin filament-based process;activation of immune response;activation of innate immune response;activation of MAPKK activity;activation of protein kinase activity;aging;anatomical structure morphogenesis;associative learning;axon guidance;behavior;behavioral interaction between organisms;biological regulation;blood coagulation;branching morphogenesis of a tube;cell…	binding;GTP binding;guanyl nucleotide binding;guanyl ribonucleotide binding;nucleotide binding;protein binding;protein C-terminus binding;purine nucleotide binding;purine ribonucleoside triphosphate binding;purine ribonucleotide binding;ribonucleotide binding	cell part;cytoplasm;cytoplasmic part;cytosol;Golgi apparatus;Golgi apparatus part;Golgi membrane;intracellular membrane-bounded organelle;intracellular organelle;intracellular organelle part;intracellular part;membrane;membrane-bounded organelle;nucleus;organelle;organelle membrane;organelle part;perinuclear region of cytoplasm;plasma membrane	aging;anatomical structure morphogenesis;behavior;behavioral interaction between organisms;biological regulation;cell communication;cell differentiation;cell motility;cell proliferation;cell-cell signaling;cellular component assembly;cellular component movement;cellular component organization;cellular membrane organization;cellular metabolic process;cellular process;coagulation;cytoskeleton organ…	cell part;cytoplasm;cytosol;Golgi apparatus;intracellular membrane-bounded organelle;intracellular organelle;membrane;nucleus;organelle;plasma membrane	Acute myeloid leukemia;Axon guidance;B cell receptor signaling pathway;Bladder cancer;Chemokine signaling pathway;Chronic myeloid leukemia;Endocytosis;Endometrial cancer;ErbB signaling pathway;Fc epsilon RI signaling pathway;Focal adhesion;Gap junction;Glioma;GnRH signaling pathway;Hepatitis C;Insulin signaling pathway;Long-term depression;Long-term potentiation;MAPK signaling pathway;Melanogenes…	Ras	ANATOMICAL_STRUCTURE_DEVELOPMENT;ANATOMICAL_STRUCTURE_MORPHOGENESIS;BEHAVIOR;BENPORATH_CYCLING_GENES;BILD_HRAS_ONCOGENIC_SIGNATURE;BIOCARTA_AT1R_PATHWAY;BIOCARTA_BARRESTIN_SRC_PATHWAY;BIOCARTA_BCR_PATHWAY;BIOCARTA_BIOPEPTIDES_PATHWAY;BIOCARTA_CARDIACEGF_PATHWAY;BIOCARTA_CCR3_PATHWAY;BIOCARTA_CDK5_PATHWAY;BIOCARTA_CDMAC_PATHWAY;BIOCARTA_CREB_PATHWAY;BIOCARTA_CXCR4_PATHWAY;BIOCARTA_ECM_PATHWAY;BIOC…	3D-structure;Acetylation;Alternativesplicing;Cellmembrane;Completeproteome;Cytoplasm;Directproteinsequencing;Diseasemutation;Golgiapparatus;GTP-binding;Lipoprotein;Membrane;Methylation;Nucleotide-binding;Nucleus;Palmitate;Prenylation;Proto-oncogene;Referenceproteome;S-nitrosylation	1	10	10	2	693	693	111	21298	0	25756	41025000000	487	323410000	506300000	380670000	501650000	347460000	577480000	167880000	213090000	191660000	331150000	256510000	305250000	311994000000000	314861000000000
29.2982	29.9857	29.3524	29.8589	29.7883	29.7841	activation of immune response;activation of innate immune response;activation of MAPKK activity;activation of protein kinase activity;axon guidance;behavior;behavioral interaction between organisms;biological regulation;blood coagulation;cell migration;cell motility;cell surface receptor linked signaling pathway;cellular component movement;cellular macromolecule metabolic process;cellular metabol…	binding;GDP binding;GMP binding;GTP binding;guanyl nucleotide binding;guanyl ribonucleotide binding;nucleotide binding;protein binding;protein complex binding;purine nucleotide binding;purine ribonucleoside triphosphate binding;purine ribonucleotide binding;ribonucleotide binding	adherens junction;anchoring junction;cell junction;cell part;cell-substrate adherens junction;cell-substrate junction;cytoplasm;cytoplasmic part;cytosol;extrinsic to internal side of plasma membrane;extrinsic to membrane;extrinsic to plasma membrane;focal adhesion;intracellular membrane-bounded organelle;intracellular organelle;intracellular part;membrane;membrane part;membrane raft;membrane-boun…	behavior;behavioral interaction between organisms;biological regulation;cell motility;cellular component movement;cellular metabolic process;cellular process;coagulation;immune system process;locomotion;macromolecule metabolic process;macromolecule modification;metabolic process;multicellular organismal process;multi-organism process;phosphorus metabolic process;primary metabolic process;protein …	cell part;cytoplasm;cytosol;intracellular membrane-bounded organelle;intracellular organelle;membrane;mitochondrion;organelle;plasma membrane	Acute myeloid leukemia;Aldosterone-regulated sodium reabsorption;Axon guidance;B cell receptor signaling pathway;Bladder cancer;Chemokine signaling pathway;Chronic myeloid leukemia;Colorectal cancer;Dorso-ventral axis formation;Endometrial cancer;ErbB signaling pathway;Fc epsilon RI signaling pathway;Gap junction;Glioma;GnRH signaling pathway;Hepatitis C;Insulin signaling pathway;Long-term depres…	Ras	AACTTT_UNKNOWN;ABE_VEGFA_TARGETS_30MIN;ACCATTT,MIR-522;ACTGAAA,MIR-30A-3P,MIR-30E-3P;AGCATTA,MIR-155;ATAGGAA,MIR-202;ATATGCA,MIR-448;ATGCAGT,MIR-217;BENPORATH_CYCLING_GENES;BIOCARTA_TEL_PATHWAY;BOYLAN_MULTIPLE_MYELOMA_C_CLUSTER_UP;BRUECKNER_TARGETS_OF_MIRLET7A3_UP;BRUNEAU_SEPTATION_VENTRICULAR;CAGGTG_V$E12_Q6;CAGTATT,MIR-200B,MIR-200C,MIR-429;CHICAS_RB1_TARGETS_SENESCENT;chr12p12;CREIGHTON_ENDOCR…	3D-structure;Acetylation;Alternativesplicing;Cardiomyopathy;Cellmembrane;Completeproteome;Cytoplasm;Deafness;Directproteinsequencing;Diseasemutation;Ectodermaldysplasia;GTP-binding;Lipoprotein;Membrane;Mentalretardation;Methylation;Nucleotide-binding;Palmitate;Polymorphism;Prenylation;Proto-oncogene;Referenceproteome;S-nitrosylation	activation of immune response;activation of innate immune response;activation of MAPKK activity;activation of protein kinase activity;axon guidance;behavior;behavioral interaction between organisms;biological regulation;blood coagulation;cell migration;cell motility;cell surface receptor linked signaling pathway;cellular component movement;cellular macromolecule metabolic process;cellular metabol…	binding;GDP binding;GMP binding;GTP binding;guanyl nucleotide binding;guanyl ribonucleotide binding;nucleotide binding;protein binding;protein complex binding;purine nucleotide binding;purine ribonucleoside triphosphate binding;purine ribonucleotide binding;ribonucleotide binding	adherens junction;anchoring junction;cell junction;cell part;cell-substrate adherens junction;cell-substrate junction;cytoplasm;cytoplasmic part;cytosol;extrinsic to internal side of plasma membrane;extrinsic to membrane;extrinsic to plasma membrane;focal adhesion;intracellular membrane-bounded organelle;intracellular organelle;intracellular part;membrane;membrane part;membrane raft;membrane-boun…	behavior;behavioral interaction between organisms;biological regulation;cell motility;cellular component movement;cellular metabolic process;cellular process;coagulation;immune system process;locomotion;macromolecule metabolic process;macromolecule modification;metabolic process;multicellular organismal process;multi-organism process;phosphorus metabolic process;primary metabolic process;protein …	cell part;cytoplasm;cytosol;intracellular membrane-bounded organelle;intracellular organelle;membrane;mitochondrion;organelle;plasma membrane	Acute myeloid leukemia;Aldosterone-regulated sodium reabsorption;Axon guidance;B cell receptor signaling pathway;Bladder cancer;Chemokine signaling pathway;Chronic myeloid leukemia;Colorectal cancer;Dorso-ventral axis formation;Endometrial cancer;ErbB signaling pathway;Fc epsilon RI signaling pathway;Gap junction;Glioma;GnRH signaling pathway;Hepatitis C;Insulin signaling pathway;Long-term depres…	Ras	AACTTT_UNKNOWN;ABE_VEGFA_TARGETS_30MIN;ACCATTT,MIR-522;ACTGAAA,MIR-30A-3P,MIR-30E-3P;AGCATTA,MIR-155;ATAGGAA,MIR-202;ATATGCA,MIR-448;ATGCAGT,MIR-217;BENPORATH_CYCLING_GENES;BIOCARTA_TEL_PATHWAY;BOYLAN_MULTIPLE_MYELOMA_C_CLUSTER_UP;BRUECKNER_TARGETS_OF_MIRLET7A3_UP;BRUNEAU_SEPTATION_VENTRICULAR;CAGGTG_V$E12_Q6;CAGTATT,MIR-200B,MIR-200C,MIR-429;CHICAS_RB1_TARGETS_SENESCENT;chr12p12;CREIGHTON_ENDOCR…	3D-structure;Acetylation;Alternativesplicing;Cardiomyopathy;Cellmembrane;Completeproteome;Cytoplasm;Deafness;Directproteinsequencing;Diseasemutation;Ectodermaldysplasia;GTP-binding;Lipoprotein;Membrane;Mentalretardation;Methylation;Nucleotide-binding;Palmitate;Polymorphism;Prenylation;Proto-oncogene;Referenceproteome;S-nitrosylation	1	9	3	2	63	18	116	21656	0	37369	19604000000	167	104240000	295980000	166320000	278780000	278830000	479490000	37195000	97953000	78832000	183220000	49688000	127730000	289528000000000	304840000000000
28.1506	26.1391	28.2669	28.4752	26.3762	26.268	antigen processing and presentation;antigen processing and presentation of peptide antigen;antigen processing and presentation of peptide antigen via MHC class I;biological regulation;immune response;immune system process;positive regulation of adaptive immune response;positive regulation of adaptive immune response based on somatic recombination of immune receptors built from immunoglobulin supe…	antigen binding;beta-2-microglobulin binding;binding;peptide antigen binding;peptide binding;protein binding	cell part;cell surface;integral to membrane;integral to plasma membrane;intrinsic to membrane;intrinsic to plasma membrane;macromolecular complex;membrane part;MHC class I protein complex;MHC protein complex;plasma membrane part;protein complex	biological regulation;immune system process;response to stimulus	cell part;cell surface;macromolecular complex;MHC protein complex;protein complex		C1-set;MHC_I;MHC_I_C	chr6p21;GAURNIER_PSMD4_TARGETS;NUYTTEN_EZH2_TARGETS_UP	Cellmembrane;Completeproteome;Disulfidebond;Glycoprotein;Immunity;Membrane;MHCI;Referenceproteome;Signal;Transmembrane;Transmembranehelix	antigen processing and presentation;antigen processing and presentation of peptide antigen;antigen processing and presentation of peptide antigen via MHC class I;biological regulation;immune response;immune system process;positive regulation of adaptive immune response;positive regulation of adaptive immune response based on somatic recombination of immune receptors built from immunoglobulin supe…	antigen binding;beta-2-microglobulin binding;binding;peptide antigen binding;peptide binding;protein binding	cell part;cell surface;integral to membrane;integral to plasma membrane;intrinsic to membrane;intrinsic to plasma membrane;macromolecular complex;membrane part;MHC class I protein complex;MHC protein complex;plasma membrane part;protein complex	biological regulation;immune system process;response to stimulus	cell part;cell surface;macromolecular complex;MHC protein complex;protein complex		C1-set;MHC_I;MHC_I_C	chr6p21;GAURNIER_PSMD4_TARGETS;NUYTTEN_EZH2_TARGETS_UP	Cellmembrane;Completeproteome;Disulfidebond;Glycoprotein;Immunity;Membrane;MHCI;Referenceproteome;Signal;Transmembrane;Transmembranehelix	1	7	5	3	268	202	127	40891	0	70503	4131600000	61	26470000	21667000	35310000	46866000	4660200	24961000	8890600	2273200	18294000	19871000	2421300	5768800	284933000000000	284359000000000
30.4487	28.4129	29.7434	26.9551	25.8858	26.8103	activation of immune response;antigen processing and presentation;antigen processing and presentation of exogenous antigen;antigen processing and presentation of exogenous peptide antigen;antigen processing and presentation of exogenous peptide antigen via MHC class II;antigen processing and presentation of peptide antigen;antigen processing and presentation of peptide antigen via MHC class II;an…	antigen binding;binding;MHC class II protein complex binding;MHC class II receptor activity;MHC protein complex binding;molecular transducer activity;peptide antigen binding;peptide binding;receptor activity;signal transducer activity;signaling receptor activity;transmembrane signaling receptor activity	cell part;cell surface;clathrin coated vesicle membrane;clathrin-coated endocytic vesicle membrane;coated vesicle membrane;cytoplasmic part;cytoplasmic vesicle membrane;cytoplasmic vesicle part;endocytic vesicle membrane;endoplasmic reticulum part;endosomal part;endosome membrane;ER to Golgi transport vesicle membrane;extracellular membrane-bounded organelle;extracellular organelle;extracellular …	biological regulation;cellular component assembly;cellular component organization;cellular macromolecular complex assembly;cellular process;immune system process;macromolecular complex assembly;multicellular organismal process;neurological system process;protein complex assembly;response to chemical stimulus;response to stimulus;signal transduction	cell part;cell surface;extracellular organelle;intracellular membrane-bounded organelle;intracellular organelle;lysosome;macromolecular complex;membrane;MHC protein complex;organelle;plasma membrane;protein complex;vacuole;vesicle	Allograft rejection;Antigen processing and presentation;Asthma;Autoimmune thyroid disease;Cell adhesion molecules (CAMs);Graft-versus-host disease;Intestinal immune network for IgA production;ko05152;Leishmaniasis;Phagosome;Rheumatoid arthritis;Staphylococcus aureus infection;Systemic lupus erythematosus;Toxoplasmosis;Type I diabetes mellitus;Viral myocarditis	C1-set;MHC_II_alpha	ACEVEDO_LIVER_CANCER_UP;ALCALAY_AML_BY_NPM1_LOCALIZATION_DN;BEIER_GLIOMA_STEM_CELL_DN;BENPORATH_CYCLING_GENES;BIDUS_METASTASIS_DN;BIOCARTA_ASBCELL_PATHWAY;BIOCARTA_BLYMPHOCYTE_PATHWAY;BIOCARTA_CSK_PATHWAY;BIOCARTA_CTLA4_PATHWAY;BIOCARTA_IL5_PATHWAY;BIOCARTA_INFLAM_PATHWAY;BIOCARTA_TCRA_PATHWAY;BIOCARTA_TH1TH2_PATHWAY;BOQUEST_STEM_CELL_DN;BREDEMEYER_RAG_SIGNALING_NOT_VIA_ATM_DN;BROWN_MYELOID_CELL_…	3D-structure;Cellmembrane;Completeproteome;Directproteinsequencing;Disulfidebond;Endoplasmicreticulum;Endosome;Glycoprotein;Golgiapparatus;Immunity;Isopeptidebond;Lysosome;Membrane;MHCII;Polymorphism;Referenceproteome;Signal;Transmembrane;Transmembranehelix;Ublconjugation	activation of immune response;antigen processing and presentation;antigen processing and presentation of exogenous antigen;antigen processing and presentation of exogenous peptide antigen;antigen processing and presentation of exogenous peptide antigen via MHC class II;antigen processing and presentation of peptide antigen;antigen processing and presentation of peptide antigen via MHC class II;an…	antigen binding;binding;MHC class II protein complex binding;MHC class II receptor activity;MHC protein complex binding;molecular transducer activity;peptide antigen binding;peptide binding;receptor activity;signal transducer activity;signaling receptor activity;transmembrane signaling receptor activity	cell part;cell surface;clathrin coated vesicle membrane;clathrin-coated endocytic vesicle membrane;coated vesicle membrane;cytoplasmic part;cytoplasmic vesicle membrane;cytoplasmic vesicle part;endocytic vesicle membrane;endoplasmic reticulum part;endosomal part;endosome membrane;ER to Golgi transport vesicle membrane;extracellular membrane-bounded organelle;extracellular organelle;extracellular …	biological regulation;cellular component assembly;cellular component organization;cellular macromolecular complex assembly;cellular process;immune system process;macromolecular complex assembly;multicellular organismal process;neurological system process;protein complex assembly;response to chemical stimulus;response to stimulus;signal transduction	cell part;cell surface;extracellular organelle;intracellular membrane-bounded organelle;intracellular organelle;lysosome;macromolecular complex;membrane;MHC protein complex;organelle;plasma membrane;protein complex;vacuole;vesicle	Allograft rejection;Antigen processing and presentation;Asthma;Autoimmune thyroid disease;Cell adhesion molecules (CAMs);Graft-versus-host disease;Intestinal immune network for IgA production;ko05152;Leishmaniasis;Phagosome;Rheumatoid arthritis;Staphylococcus aureus infection;Systemic lupus erythematosus;Toxoplasmosis;Type I diabetes mellitus;Viral myocarditis	C1-set;MHC_II_alpha	ACEVEDO_LIVER_CANCER_UP;ALCALAY_AML_BY_NPM1_LOCALIZATION_DN;BEIER_GLIOMA_STEM_CELL_DN;BENPORATH_CYCLING_GENES;BIDUS_METASTASIS_DN;BIOCARTA_ASBCELL_PATHWAY;BIOCARTA_BLYMPHOCYTE_PATHWAY;BIOCARTA_CSK_PATHWAY;BIOCARTA_CTLA4_PATHWAY;BIOCARTA_IL5_PATHWAY;BIOCARTA_INFLAM_PATHWAY;BIOCARTA_TCRA_PATHWAY;BIOCARTA_TH1TH2_PATHWAY;BOQUEST_STEM_CELL_DN;BREDEMEYER_RAG_SIGNALING_NOT_VIA_ATM_DN;BROWN_MYELOID_CELL_…	3D-structure;Cellmembrane;Completeproteome;Directproteinsequencing;Disulfidebond;Endoplasmicreticulum;Endosome;Glycoprotein;Golgiapparatus;Immunity;Isopeptidebond;Lysosome;Membrane;MHCII;Polymorphism;Referenceproteome;Signal;Transmembrane;Transmembranehelix;Ublconjugation	1	6	6	5	311	311	264	28607	0	32331	11184000000	140	374890000	42432000	28479000	165020000	2368100	0	39268000	24474000	543170000	1072500	4645000	16812000	311941000000000	281178000000000
32.0727	30.5722	29.9076	32.0922	31.3592	32.0037	aging;anatomical structure development;axon ensheathment;biological regulation;cell communication;cell-cell signaling;cellular component organization;cellular component organization or biogenesis;cellular process;central nervous system development;developmental process;ensheathment of neurons;immune response;immune system process;membrane organization;myelination;negative regulation of axonogenes…	structural constituent of myelin sheath;structural molecule activity	axon part;cell body;cell part;cell projection part;compact myelin;internode region of axon;intracellular membrane-bounded organelle;intracellular organelle;intracellular part;membrane;membrane-bounded organelle;neuronal cell body;nucleus;organelle;plasma membrane	aging;anatomical structure development;biological regulation;cell communication;cell-cell signaling;cellular component organization;cellular process;developmental process;immune system process;membrane organization;response to chemical stimulus;response to endogenous stimulus;response to stimulus;signaling	cell body;cell part;intracellular membrane-bounded organelle;intracellular organelle;membrane;neuronal cell body;nucleus;organelle;plasma membrane		Myelin_MBP	AGUIRRE_PANCREATIC_CANCER_COPY_NUMBER_DN;AMIT_EGF_RESPONSE_480_HELA;ANATOMICAL_STRUCTURE_DEVELOPMENT;BLALOCK_ALZHEIMERS_DISEASE_INCIPIENT_UP;BLALOCK_ALZHEIMERS_DISEASE_UP;BOQUEST_STEM_CELL_UP;BRUINS_UVC_RESPONSE_VIA_TP53_GROUP_D;BUYTAERT_PHOTODYNAMIC_THERAPY_STRESS_UP;BYSTRYKH_HEMATOPOIESIS_STEM_CELL_QTL_TRANS;CAGCTG_V$AP4_Q5;CATTGTYY_V$SOX9_B1;CELL_CELL_SIGNALING;CENTRAL_NERVOUS_SYSTEM_DEVELOPME…	3D-structure;Acetylation;Alternativesplicing;Autoimmuneencephalomyelitis;Cellmembrane;Citrullination;Completeproteome;Directproteinsequencing;Membrane;Methylation;Nucleus;Phosphoprotein;Referenceproteome	aging;anatomical structure development;axon ensheathment;biological regulation;cell communication;cell-cell signaling;cellular component organization;cellular component organization or biogenesis;cellular process;central nervous system development;developmental process;ensheathment of neurons;immune response;immune system process;membrane organization;myelination;negative regulation of axonogenes…	structural constituent of myelin sheath;structural molecule activity	axon part;cell body;cell part;cell projection part;compact myelin;internode region of axon;intracellular membrane-bounded organelle;intracellular organelle;intracellular part;membrane;membrane-bounded organelle;neuronal cell body;nucleus;organelle;plasma membrane	aging;anatomical structure development;biological regulation;cell communication;cell-cell signaling;cellular component organization;cellular process;developmental process;immune system process;membrane organization;response to chemical stimulus;response to endogenous stimulus;response to stimulus;signaling	cell body;cell part;intracellular membrane-bounded organelle;intracellular organelle;membrane;neuronal cell body;nucleus;organelle;plasma membrane		Myelin_MBP	AGUIRRE_PANCREATIC_CANCER_COPY_NUMBER_DN;AMIT_EGF_RESPONSE_480_HELA;ANATOMICAL_STRUCTURE_DEVELOPMENT;BLALOCK_ALZHEIMERS_DISEASE_INCIPIENT_UP;BLALOCK_ALZHEIMERS_DISEASE_UP;BOQUEST_STEM_CELL_UP;BRUINS_UVC_RESPONSE_VIA_TP53_GROUP_D;BUYTAERT_PHOTODYNAMIC_THERAPY_STRESS_UP;BYSTRYKH_HEMATOPOIESIS_STEM_CELL_QTL_TRANS;CAGCTG_V$AP4_Q5;CATTGTYY_V$SOX9_B1;CELL_CELL_SIGNALING;CENTRAL_NERVOUS_SYSTEM_DEVELOPME…	3D-structure;Acetylation;Alternativesplicing;Autoimmuneencephalomyelitis;Cellmembrane;Citrullination;Completeproteome;Directproteinsequencing;Membrane;Methylation;Nucleus;Phosphoprotein;Referenceproteome	1	8	8	8	253	253	253	33117	0	89834	60538000000	395	249020000	409310000	71543000	707790000	399750000	1298300000	247020000	13363000	57612000	326880000	62761000	192490000	311089000000000	316305000000000
33.9668	34.2131	34.1714	33.9936	34.3573	34.2183	biological regulation;cation homeostasis;cation transport;cellular cation homeostasis;cellular chemical homeostasis;cellular component organization;cellular component organization or biogenesis;cellular homeostasis;cellular ion homeostasis;cellular iron ion homeostasis;cellular membrane organization;cellular metal ion homeostasis;cellular process;chemical homeostasis;endocytosis;establishment of …	binding;catalytic activity;cation binding;ferric iron binding;ferroxidase activity;ion binding;iron ion binding;metal ion binding;oxidoreductase activity;oxidoreductase activity, oxidizing metal ions;oxidoreductase activity, oxidizing metal ions, oxygen as acceptor;transition metal ion binding	cell part;cytoplasmic part;cytosol;extracellular membrane-bounded organelle;extracellular organelle;extracellular region part;extracellular vesicular exosome;ferritin complex;intracellular ferritin complex;intracellular membrane-bounded organelle;intracellular organelle;intracellular part;macromolecular complex;membrane-bounded organelle;membrane-bounded vesicle;nucleus;organelle;protein complex;…	biological regulation;cellular component organization;cellular homeostasis;cellular ion homeostasis;cellular membrane organization;cellular process;endocytosis;establishment of localization;Golgi vesicle transport;homeostatic process;immune system process;ion transport;membrane invagination;membrane organization;response to stimulus;transmembrane transport;transport;vesicle-mediated transport	cell part;cytosol;extracellular organelle;intracellular membrane-bounded organelle;intracellular organelle;macromolecular complex;nucleus;organelle;protein complex;vesicle	Mineral absorption;Porphyrin and chlorophyll metabolism	Ferritin	ADDYA_ERYTHROID_DIFFERENTIATION_BY_HEMIN;BANDRES_RESPONSE_TO_CARMUSTIN_MGMT_48HR_DN;BEIER_GLIOMA_STEM_CELL_DN;BENPORATH_MYC_MAX_TARGETS;BLALOCK_ALZHEIMERS_DISEASE_UP;BOUDOUKHA_BOUND_BY_IGF2BP2;BOYAULT_LIVER_CANCER_SUBCLASS_G3_UP;BUYTAERT_PHOTODYNAMIC_THERAPY_STRESS_UP;CAIRO_PML_TARGETS_BOUND_BY_MYC_DN;CATION_HOMEOSTASIS;CAVARD_LIVER_CANCER_MALIGNANT_VS_BENIGN;CELL_PROLIFERATION_GO_0008283;CELLULA…	3D-structure;Acetylation;Completeproteome;Iron;Ironstorage;Metal-binding;Oxidoreductase;Phosphoprotein;Referenceproteome	biological regulation;cation homeostasis;cation transport;cellular cation homeostasis;cellular chemical homeostasis;cellular component organization;cellular component organization or biogenesis;cellular homeostasis;cellular ion homeostasis;cellular iron ion homeostasis;cellular membrane organization;cellular metal ion homeostasis;cellular process;chemical homeostasis;endocytosis;establishment of …	binding;catalytic activity;cation binding;ferric iron binding;ferroxidase activity;ion binding;iron ion binding;metal ion binding;oxidoreductase activity;oxidoreductase activity, oxidizing metal ions;oxidoreductase activity, oxidizing metal ions, oxygen as acceptor;transition metal ion binding	cell part;cytoplasmic part;cytosol;extracellular membrane-bounded organelle;extracellular organelle;extracellular region part;extracellular vesicular exosome;ferritin complex;intracellular ferritin complex;intracellular membrane-bounded organelle;intracellular organelle;intracellular part;macromolecular complex;membrane-bounded organelle;membrane-bounded vesicle;nucleus;organelle;protein complex;…	biological regulation;cellular component organization;cellular homeostasis;cellular ion homeostasis;cellular membrane organization;cellular process;endocytosis;establishment of localization;Golgi vesicle transport;homeostatic process;immune system process;ion transport;membrane invagination;membrane organization;response to stimulus;transmembrane transport;transport;vesicle-mediated transport	cell part;cytosol;extracellular organelle;intracellular membrane-bounded organelle;intracellular organelle;macromolecular complex;nucleus;organelle;protein complex;vesicle	Mineral absorption;Porphyrin and chlorophyll metabolism	Ferritin	ADDYA_ERYTHROID_DIFFERENTIATION_BY_HEMIN;BANDRES_RESPONSE_TO_CARMUSTIN_MGMT_48HR_DN;BEIER_GLIOMA_STEM_CELL_DN;BENPORATH_MYC_MAX_TARGETS;BLALOCK_ALZHEIMERS_DISEASE_UP;BOUDOUKHA_BOUND_BY_IGF2BP2;BOYAULT_LIVER_CANCER_SUBCLASS_G3_UP;BUYTAERT_PHOTODYNAMIC_THERAPY_STRESS_UP;CAIRO_PML_TARGETS_BOUND_BY_MYC_DN;CATION_HOMEOSTASIS;CAVARD_LIVER_CANCER_MALIGNANT_VS_BENIGN;CELL_PROLIFERATION_GO_0008283;CELLULA…	3D-structure;Acetylation;Completeproteome;Iron;Ironstorage;Metal-binding;Oxidoreductase;Phosphoprotein;Referenceproteome	1	14	14	14	749	749	749	21225	0	30471	335830000000	1170	2396500000	2387200000	2516300000	3121000000	3319100000	4730900000	711370000	1991500000	2365200000	2894700000	1790800000	2305600000	341247000000000	338664000000000
28.2455	28.8377	28.2524	28.7359	28.2031	28.4504	activation of adenylate cyclase activity;activation of immune response;activation of innate immune response;activation of MAPKK activity;activation of protein kinase activity;anatomical structure development;apoptosis;axon guidance;biological regulation;blood coagulation;cell activation;cell communication;cell death;cell proliferation;cell surface receptor linked signaling pathway;cell-cell signa…	adenyl nucleotide binding;adenyl ribonucleotide binding;ATP binding;binding;catalytic activity;cation binding;identical protein binding;ion binding;kinase activity;MAP kinase kinase kinase activity;metal ion binding;molecular transducer activity;nucleotide binding;phosphotransferase activity, alcohol group as acceptor;protein binding;protein kinase activity;protein serine/threonine kinase activit…	cell part;cell projection;cytoplasm;cytoplasmic part;cytosol;Golgi apparatus;intracellular membrane-bounded organelle;intracellular organelle;intracellular organelle part;intracellular part;membrane;membrane-bounded organelle;mitochondrial membrane;mitochondrial outer membrane;mitochondrial part;nucleus;organelle;organelle membrane;organelle outer membrane;organelle part;outer membrane;plasma mem…	anatomical structure development;biological regulation;cell activation;cell communication;cell death;cell proliferation;cell-cell signaling;cellular component assembly;cellular component organization;cellular metabolic process;cellular process;coagulation;cytoskeleton organization;death;developmental process;establishment of localization;immune system process;ion transport;locomotion;macromolecul…	cell part;cell projection;cytoplasm;cytosol;Golgi apparatus;intracellular membrane-bounded organelle;intracellular organelle;membrane;nucleus;organelle;plasma membrane;pseudopodium	Acute myeloid leukemia;B cell receptor signaling pathway;Bladder cancer;Chemokine signaling pathway;Chronic myeloid leukemia;Colorectal cancer;Endometrial cancer;ErbB signaling pathway;Fc epsilon RI signaling pathway;Fc gamma R-mediated phagocytosis;Focal adhesion;Gap junction;Glioma;GnRH signaling pathway;Hepatitis C;Insulin signaling pathway;ko05152;Long-term depression;Long-term potentiation;M…	C1_1;Pkinase_Tyr;RBD	APOPTOSIS_GO;BARIS_THYROID_CANCER_DN;BIOCARTA_AT1R_PATHWAY;BIOCARTA_BARR_MAPK_PATHWAY;BIOCARTA_BARRESTIN_SRC_PATHWAY;BIOCARTA_BCR_PATHWAY;BIOCARTA_BIOPEPTIDES_PATHWAY;BIOCARTA_CCR3_PATHWAY;BIOCARTA_CDK5_PATHWAY;BIOCARTA_CDMAC_PATHWAY;BIOCARTA_CERAMIDE_PATHWAY;BIOCARTA_CXCR4_PATHWAY;BIOCARTA_ECM_PATHWAY;BIOCARTA_EGF_PATHWAY;BIOCARTA_EPO_PATHWAY;BIOCARTA_ERK_PATHWAY;BIOCARTA_FCER1_PATHWAY;BIOCARTA_…	3D-structure;Alternativesplicing;ATP-binding;Cardiomyopathy;Cellmembrane;Completeproteome;Cytoplasm;Deafness;Directproteinsequencing;Diseasemutation;Kinase;Membrane;Metal-binding;Methylation;Mitochondrion;Nucleotide-binding;Nucleus;Phosphoprotein;Polymorphism;Proto-oncogene;Referenceproteome;Serine/threonine-proteinkinase;Transferase;Zinc;Zinc-finger	activation of adenylate cyclase activity;activation of immune response;activation of innate immune response;activation of MAPKK activity;activation of protein kinase activity;anatomical structure development;apoptosis;axon guidance;biological regulation;blood coagulation;cell activation;cell communication;cell death;cell proliferation;cell surface receptor linked signaling pathway;cell-cell signa…	adenyl nucleotide binding;adenyl ribonucleotide binding;ATP binding;binding;catalytic activity;cation binding;identical protein binding;ion binding;kinase activity;MAP kinase kinase kinase activity;metal ion binding;molecular transducer activity;nucleotide binding;phosphotransferase activity, alcohol group as acceptor;protein binding;protein kinase activity;protein serine/threonine kinase activit…	cell part;cell projection;cytoplasm;cytoplasmic part;cytosol;Golgi apparatus;intracellular membrane-bounded organelle;intracellular organelle;intracellular organelle part;intracellular part;membrane;membrane-bounded organelle;mitochondrial membrane;mitochondrial outer membrane;mitochondrial part;nucleus;organelle;organelle membrane;organelle outer membrane;organelle part;outer membrane;plasma mem…	anatomical structure development;biological regulation;cell activation;cell communication;cell death;cell proliferation;cell-cell signaling;cellular component assembly;cellular component organization;cellular metabolic process;cellular process;coagulation;cytoskeleton organization;death;developmental process;establishment of localization;immune system process;ion transport;locomotion;macromolecul…	cell part;cell projection;cytoplasm;cytosol;Golgi apparatus;intracellular membrane-bounded organelle;intracellular organelle;membrane;nucleus;organelle;plasma membrane;pseudopodium	Acute myeloid leukemia;B cell receptor signaling pathway;Bladder cancer;Chemokine signaling pathway;Chronic myeloid leukemia;Colorectal cancer;Endometrial cancer;ErbB signaling pathway;Fc epsilon RI signaling pathway;Fc gamma R-mediated phagocytosis;Focal adhesion;Gap junction;Glioma;GnRH signaling pathway;Hepatitis C;Insulin signaling pathway;ko05152;Long-term depression;Long-term potentiation;M…	C1_1;Pkinase_Tyr;RBD	APOPTOSIS_GO;BARIS_THYROID_CANCER_DN;BIOCARTA_AT1R_PATHWAY;BIOCARTA_BARR_MAPK_PATHWAY;BIOCARTA_BARRESTIN_SRC_PATHWAY;BIOCARTA_BCR_PATHWAY;BIOCARTA_BIOPEPTIDES_PATHWAY;BIOCARTA_CCR3_PATHWAY;BIOCARTA_CDK5_PATHWAY;BIOCARTA_CDMAC_PATHWAY;BIOCARTA_CERAMIDE_PATHWAY;BIOCARTA_CXCR4_PATHWAY;BIOCARTA_ECM_PATHWAY;BIOCARTA_EGF_PATHWAY;BIOCARTA_EPO_PATHWAY;BIOCARTA_ERK_PATHWAY;BIOCARTA_FCER1_PATHWAY;BIOCARTA_…	3D-structure;Alternativesplicing;ATP-binding;Cardiomyopathy;Cellmembrane;Completeproteome;Cytoplasm;Deafness;Directproteinsequencing;Diseasemutation;Kinase;Membrane;Metal-binding;Methylation;Mitochondrion;Nucleotide-binding;Nucleus;Phosphoprotein;Polymorphism;Proto-oncogene;Referenceproteome;Serine/threonine-proteinkinase;Transferase;Zinc;Zinc-finger	1	23	23	17	438	438	341	73051	0	10557	7709200000	185	10305000	28247000	23034000	43551000	21322000	43763000	2826600	8629000	4255300	10142000	3364200	8916800	28355200000000	288272000000000
28.1211	26.9352	27.2657	25.9976	24.2616	24.6833	activation of MAPK activity;adaptive immune response;adaptive immune response based on somatic recombination of immune receptors built from immunoglobulin superfamily domains;antigen processing and presentation;antigen processing and presentation of endogenous antigen;antigen processing and presentation of exogenous antigen;antigen processing and presentation of exogenous peptide antigen;antigen …	antigen binding;beta-amyloid binding;binding;cytokine binding;cytokine receptor activity;identical protein binding;macrophage migration inhibitory factor binding;MHC class II protein binding;MHC class II protein binding, via antigen binding groove;MHC class II protein complex binding;MHC protein binding;MHC protein complex binding;molecular transducer activity;protein binding;protein binding invo…	cell part;cell surface;clathrin coated vesicle membrane;clathrin-coated endocytic vesicle membrane;coated vesicle membrane;cytoplasmic part;cytoplasmic vesicle membrane;cytoplasmic vesicle part;endocytic vesicle membrane;endoplasmic reticulum part;endosome;ER to Golgi transport vesicle membrane;external side of plasma membrane;extracellular membrane-bounded organelle;extracellular organelle;extra…	biological regulation;biosynthetic process;cell proliferation;cellular component assembly;cellular component organization;cellular ketone metabolic process;cellular lipid metabolic process;cellular metabolic process;cellular process;establishment of localization;immune system process;lipid metabolic process;macromolecular complex assembly;macromolecule metabolic process;macromolecule modification…	cell part;cell surface;endosome;extracellular organelle;intracellular;intracellular membrane-bounded organelle;intracellular organelle;macromolecular complex;membrane;MHC protein complex;organelle;plasma membrane;protein complex;receptor complex;vacuole;vesicle	Antigen processing and presentation;ko05152	MHC2-interact;MHCassoc_trimer;Thyroglobulin_1	ACEVEDO_LIVER_CANCER_UP;ADAPTIVE_IMMUNE_RESPONSE;ADAPTIVE_IMMUNE_RESPONSE_GO_0002460;ALCALA_APOPTOSIS;APOPTOSIS_GO;BASSO_CD40_SIGNALING_UP;BEIER_GLIOMA_STEM_CELL_DN;BIOSYNTHETIC_PROCESS;BOQUEST_STEM_CELL_DN;BYSTRYKH_HEMATOPOIESIS_STEM_CELL_QTL_TRANS;CAGGTA_V$AREB6_01;CAMP_UP.V1_UP;CARBOXYLIC_ACID_METABOLIC_PROCESS;CAVARD_LIVER_CANCER_MALIGNANT_VS_BENIGN;CELL_DEVELOPMENT;CELL_PROLIFERATION_GO_0008…	3D-structure;Adaptiveimmunity;Alternativesplicing;Cellmembrane;Chaperone;Completeproteome;Directproteinsequencing;Disulfidebond;Endoplasmicreticulum;Endosome;Glycoprotein;Golgiapparatus;Immunity;Lysosome;Membrane;Phosphoprotein;Proteoglycan;Referenceproteome;Signal-anchor;Transmembrane;Transmembranehelix	activation of MAPK activity;adaptive immune response;adaptive immune response based on somatic recombination of immune receptors built from immunoglobulin superfamily domains;antigen processing and presentation;antigen processing and presentation of endogenous antigen;antigen processing and presentation of exogenous antigen;antigen processing and presentation of exogenous peptide antigen;antigen …	antigen binding;beta-amyloid binding;binding;cytokine binding;cytokine receptor activity;identical protein binding;macrophage migration inhibitory factor binding;MHC class II protein binding;MHC class II protein binding, via antigen binding groove;MHC class II protein complex binding;MHC protein binding;MHC protein complex binding;molecular transducer activity;protein binding;protein binding invo…	cell part;cell surface;clathrin coated vesicle membrane;clathrin-coated endocytic vesicle membrane;coated vesicle membrane;cytoplasmic part;cytoplasmic vesicle membrane;cytoplasmic vesicle part;endocytic vesicle membrane;endoplasmic reticulum part;endosome;ER to Golgi transport vesicle membrane;external side of plasma membrane;extracellular membrane-bounded organelle;extracellular organelle;extra…	biological regulation;biosynthetic process;cell proliferation;cellular component assembly;cellular component organization;cellular ketone metabolic process;cellular lipid metabolic process;cellular metabolic process;cellular process;establishment of localization;immune system process;lipid metabolic process;macromolecular complex assembly;macromolecule metabolic process;macromolecule modification…	cell part;cell surface;endosome;extracellular organelle;intracellular;intracellular membrane-bounded organelle;intracellular organelle;macromolecular complex;membrane;MHC protein complex;organelle;plasma membrane;protein complex;receptor complex;vacuole;vesicle	Antigen processing and presentation;ko05152	MHC2-interact;MHCassoc_trimer;Thyroglobulin_1	ACEVEDO_LIVER_CANCER_UP;ADAPTIVE_IMMUNE_RESPONSE;ADAPTIVE_IMMUNE_RESPONSE_GO_0002460;ALCALA_APOPTOSIS;APOPTOSIS_GO;BASSO_CD40_SIGNALING_UP;BEIER_GLIOMA_STEM_CELL_DN;BIOSYNTHETIC_PROCESS;BOQUEST_STEM_CELL_DN;BYSTRYKH_HEMATOPOIESIS_STEM_CELL_QTL_TRANS;CAGGTA_V$AREB6_01;CAMP_UP.V1_UP;CARBOXYLIC_ACID_METABOLIC_PROCESS;CAVARD_LIVER_CANCER_MALIGNANT_VS_BENIGN;CELL_DEVELOPMENT;CELL_PROLIFERATION_GO_0008…	3D-structure;Adaptiveimmunity;Alternativesplicing;Cellmembrane;Chaperone;Completeproteome;Directproteinsequencing;Disulfidebond;Endoplasmicreticulum;Endosome;Glycoprotein;Golgiapparatus;Immunity;Lysosome;Membrane;Phosphoprotein;Proteoglycan;Referenceproteome;Signal-anchor;Transmembrane;Transmembranehelix	1	4	4	4	169	169	169	33515	0	25284	2340200000	52	35288000	6708300	2695000	20019000	0	864930	9164300	5151200	95767000	733660	759630	2866800	284029000000000	265481000000000
34.1597	34.2621	33.3124	34.2026	33.8335	33.8289	anatomical structure development;anatomical structure morphogenesis;astrocyte differentiation;axonogenesis;behavior;biological regulation;cell differentiation;cell part morphogenesis;cell projection morphogenesis;cell projection organization;cell proliferation;cellular component morphogenesis;cellular component organization;cellular component organization at cellular level;cellular component orga…	binding;calcium ion binding;calcium-dependent protein binding;cation binding;cytoskeletal protein binding;identical protein binding;ion binding;metal ion binding;protein binding;protein dimerization activity;protein homodimerization activity;RAGE receptor binding;receptor binding;tau protein binding;transition metal ion binding;zinc ion binding	cell body;cell part;cell projection;cytoplasm;cytoplasmic part;extracellular region;extracellular region part;extracellular space;intracellular membrane-bounded organelle;intracellular organelle;intracellular part;membrane-bounded organelle;neuronal cell body;nucleus;organelle;perinuclear region of cytoplasm;ruffle	anatomical structure development;anatomical structure morphogenesis;behavior;biological regulation;cell differentiation;cell proliferation;cellular component morphogenesis;cellular component organization;cellular process;developmental process;immune system process;multicellular organismal process;neurological system process;response to chemical stimulus;response to endogenous stimulus;response to…	cell body;cell part;cell projection;cytoplasm;extracellular region;extracellular space;intracellular membrane-bounded organelle;intracellular organelle;neuronal cell body;nucleus;organelle		S_100	AGGAAGC,MIR-516-3P;ALCALAY_AML_BY_NPM1_LOCALIZATION_DN;ANATOMICAL_STRUCTURE_DEVELOPMENT;ANATOMICAL_STRUCTURE_MORPHOGENESIS;AXONOGENESIS;BEHAVIOR;CATION_BINDING;CELL_DEVELOPMENT;CELL_PROJECTION;CELL_PROLIFERATION_GO_0008283;CELLULAR_MORPHOGENESIS_DURING_DIFFERENTIATION;CENTRAL_NERVOUS_SYSTEM_DEVELOPMENT;CERIBELLI_GENES_INACTIVE_AND_BOUND_BY_NFY;chr21q22;CYCLIN_D1_UP.V1_UP;CYTOPLASM;CYTOSKELETAL_PR…	3D-structure;Acetylation;Calcium;Completeproteome;Cytoplasm;Directproteinsequencing;Metal-binding;Nucleus;Referenceproteome;Repeat;Zinc	anatomical structure development;anatomical structure morphogenesis;astrocyte differentiation;axonogenesis;behavior;biological regulation;cell differentiation;cell part morphogenesis;cell projection morphogenesis;cell projection organization;cell proliferation;cellular component morphogenesis;cellular component organization;cellular component organization at cellular level;cellular component orga…	binding;calcium ion binding;calcium-dependent protein binding;cation binding;cytoskeletal protein binding;identical protein binding;ion binding;metal ion binding;protein binding;protein dimerization activity;protein homodimerization activity;RAGE receptor binding;receptor binding;tau protein binding;transition metal ion binding;zinc ion binding	cell body;cell part;cell projection;cytoplasm;cytoplasmic part;extracellular region;extracellular region part;extracellular space;intracellular membrane-bounded organelle;intracellular organelle;intracellular part;membrane-bounded organelle;neuronal cell body;nucleus;organelle;perinuclear region of cytoplasm;ruffle	anatomical structure development;anatomical structure morphogenesis;behavior;biological regulation;cell differentiation;cell proliferation;cellular component morphogenesis;cellular component organization;cellular process;developmental process;immune system process;multicellular organismal process;neurological system process;response to chemical stimulus;response to endogenous stimulus;response to…	cell body;cell part;cell projection;cytoplasm;extracellular region;extracellular space;intracellular membrane-bounded organelle;intracellular organelle;neuronal cell body;nucleus;organelle		S_100	AGGAAGC,MIR-516-3P;ALCALAY_AML_BY_NPM1_LOCALIZATION_DN;ANATOMICAL_STRUCTURE_DEVELOPMENT;ANATOMICAL_STRUCTURE_MORPHOGENESIS;AXONOGENESIS;BEHAVIOR;CATION_BINDING;CELL_DEVELOPMENT;CELL_PROJECTION;CELL_PROLIFERATION_GO_0008283;CELLULAR_MORPHOGENESIS_DURING_DIFFERENTIATION;CENTRAL_NERVOUS_SYSTEM_DEVELOPMENT;CERIBELLI_GENES_INACTIVE_AND_BOUND_BY_NFY;chr21q22;CYCLIN_D1_UP.V1_UP;CYTOPLASM;CYTOSKELETAL_PR…	3D-structure;Acetylation;Calcium;Completeproteome;Cytoplasm;Directproteinsequencing;Metal-binding;Nucleus;Referenceproteome;Repeat;Zinc	1	6	6	6	837	837	837	10713	0	32331	315400000000	401	6704400000	11266000000	6484800000	15659000000	8255300000	11439000000	4758100000	9089300000	4873600000	11428000000	6757400000	8420100000	33522300000000	338704000000000
24.9753	27.0849	27.2128	27.9768	26.4606	26.8665	anatomical structure development;axon ensheathment;axon guidance;biological regulation;biosynthetic process;cell differentiation;cell proliferation;cell surface receptor linked signaling pathway;cellular biosynthetic process;cellular component organization;cellular component organization or biogenesis;cellular developmental process;cellular macromolecule biosynthetic process;cellular macromolecul…	adenyl nucleotide binding;adenyl ribonucleotide binding;ATP binding;binding;catalytic activity;enzyme binding;ErbB-3 class receptor binding;identical protein binding;kinase activity;molecular transducer activity;nucleotide binding;phosphatase binding;phosphotransferase activity, alcohol group as acceptor;protein binding;protein C-terminus binding;protein dimerization activity;protein heterodimeri…	apical plasma membrane;basolateral plasma membrane;cell part;cytoplasm;cytoplasmic part;cytoplasmic vesicle;endosomal part;endosome membrane;integral to membrane;intracellular membrane-bounded organelle;intracellular organelle;intracellular organelle part;intracellular part;intrinsic to membrane;macromolecular complex;membrane;membrane part;membrane-bounded organelle;nucleus;organelle;organelle m…	anatomical structure development;biological regulation;biosynthetic process;cell differentiation;cell proliferation;cellular component organization;cellular metabolic process;cellular nitrogen compound metabolic process;cellular process;developmental process;immune system process;locomotion;macromolecule metabolic process;macromolecule modification;metabolic process;nitrogen compound metabolic pr…	cell part;cytoplasm;intracellular membrane-bounded organelle;intracellular organelle;macromolecular complex;membrane;nucleus;organelle;plasma membrane;protein complex;receptor complex;vesicle	Adherens junction;Bladder cancer;Calcium signaling pathway;Endometrial cancer;ErbB signaling pathway;Focal adhesion;Non-small cell lung cancer;Pancreatic cancer;Pathways in cancer;Prostate cancer	Furin-like;Pkinase_Tyr;Recep_L_domain	AACTTT_UNKNOWN;ANATOMICAL_STRUCTURE_DEVELOPMENT;BARIS_THYROID_CANCER_DN;BENPORATH_ES_1;BENPORATH_NANOG_TARGETS;BENPORATH_SOX2_TARGETS;BERTUCCI_INVASIVE_CARCINOMA_DUCTAL_VS_LOBULAR_UP;BIOPOLYMER_METABOLIC_PROCESS;BIOPOLYMER_MODIFICATION;BREUHAHN_GROWTH_FACTOR_SIGNALING_IN_LIVER_CANCER;BROWNE_HCMV_INFECTION_14HR_DN;BROWNE_HCMV_INFECTION_48HR_DN;CELL_PROLIFERATION_GO_0008283;CELL_SURFACE_RECEPTOR_LI…	3D-structure;Activator;Alternativeinitiation;Alternativesplicing;ATP-binding;Cellmembrane;Chromosomalrearrangement;Completeproteome;Cytoplasm;Disulfidebond;Glycoprotein;Kinase;Membrane;Nucleotide-binding;Nucleus;Phosphoprotein;Polymorphism;Receptor;Referenceproteome;Signal;Transcription;Transcriptionregulation;Transferase;Transmembrane;Transmembranehelix;Tyrosine-proteinkinase	anatomical structure development;axon ensheathment;axon guidance;biological regulation;biosynthetic process;cell differentiation;cell proliferation;cell surface receptor linked signaling pathway;cellular biosynthetic process;cellular component organization;cellular component organization or biogenesis;cellular developmental process;cellular macromolecule biosynthetic process;cellular macromolecul…	adenyl nucleotide binding;adenyl ribonucleotide binding;ATP binding;binding;catalytic activity;enzyme binding;ErbB-3 class receptor binding;identical protein binding;kinase activity;molecular transducer activity;nucleotide binding;phosphatase binding;phosphotransferase activity, alcohol group as acceptor;protein binding;protein C-terminus binding;protein dimerization activity;protein heterodimeri…	apical plasma membrane;basolateral plasma membrane;cell part;cytoplasm;cytoplasmic part;cytoplasmic vesicle;endosomal part;endosome membrane;integral to membrane;intracellular membrane-bounded organelle;intracellular organelle;intracellular organelle part;intracellular part;intrinsic to membrane;macromolecular complex;membrane;membrane part;membrane-bounded organelle;nucleus;organelle;organelle m…	anatomical structure development;biological regulation;biosynthetic process;cell differentiation;cell proliferation;cellular component organization;cellular metabolic process;cellular nitrogen compound metabolic process;cellular process;developmental process;immune system process;locomotion;macromolecule metabolic process;macromolecule modification;metabolic process;nitrogen compound metabolic pr…	cell part;cytoplasm;intracellular membrane-bounded organelle;intracellular organelle;macromolecular complex;membrane;nucleus;organelle;plasma membrane;protein complex;receptor complex;vesicle	Adherens junction;Bladder cancer;Calcium signaling pathway;Endometrial cancer;ErbB signaling pathway;Focal adhesion;Non-small cell lung cancer;Pancreatic cancer;Pathways in cancer;Prostate cancer	Furin-like;Pkinase_Tyr;Recep_L_domain	AACTTT_UNKNOWN;ANATOMICAL_STRUCTURE_DEVELOPMENT;BARIS_THYROID_CANCER_DN;BENPORATH_ES_1;BENPORATH_NANOG_TARGETS;BENPORATH_SOX2_TARGETS;BERTUCCI_INVASIVE_CARCINOMA_DUCTAL_VS_LOBULAR_UP;BIOPOLYMER_METABOLIC_PROCESS;BIOPOLYMER_MODIFICATION;BREUHAHN_GROWTH_FACTOR_SIGNALING_IN_LIVER_CANCER;BROWNE_HCMV_INFECTION_14HR_DN;BROWNE_HCMV_INFECTION_48HR_DN;CELL_PROLIFERATION_GO_0008283;CELL_SURFACE_RECEPTOR_LI…	3D-structure;Activator;Alternativeinitiation;Alternativesplicing;ATP-binding;Cellmembrane;Chromosomalrearrangement;Completeproteome;Cytoplasm;Disulfidebond;Glycoprotein;Kinase;Membrane;Nucleotide-binding;Nucleus;Phosphoprotein;Polymorphism;Receptor;Referenceproteome;Signal;Transcription;Transcriptionregulation;Transferase;Transmembrane;Transmembranehelix;Tyrosine-proteinkinase	2	21	19	17	204	181	168	13791	0	16127	4274900000	96	11706000	4538900	2008200	42598000	4216400	7985000	66932	2700000	6662100	1476100	285340	1254800	247839000000000	27211600000000
30.0558	30.4697	30.4141	30.7114	30.6105	31.0383	adult behavior;adult locomotory behavior;alcohol metabolic process;anatomical structure development;anatomical structure morphogenesis;apoptosis;associative learning;axon cargo transport;axon choice point recognition;axon midline choice point recognition;axonogenesis;behavior;behavioral interaction between organisms;biological adhesion;biological regulation;blood coagulation;calcium ion homeostas…	acetylcholine receptor binding;binding;carbohydrate binding;cation binding;DNA binding;endopeptidase inhibitor activity;endopeptidase regulator activity;enzyme activator activity;enzyme binding;enzyme inhibitor activity;enzyme regulator activity;glycosaminoglycan binding;heparin binding;identical protein binding;ion binding;metal ion binding;nucleic acid binding;pattern binding;peptidase activato…	apical part of cell;axon;cell junction;cell part;cell projection;cell projection part;cell surface;cell-cell junction;ciliary rootlet;cilium part;coated pit;coated vesicle;cytoplasm;cytoplasmic membrane-bounded vesicle;cytoplasmic membrane-bounded vesicle lumen;cytoplasmic part;cytoplasmic vesicle;cytoplasmic vesicle part;cytoskeletal part;cytosol;dendritic shaft;dendritic spine;endosomal part;en…	alcohol metabolic process;anatomical structure development;anatomical structure morphogenesis;behavior;behavioral interaction between organisms;biological adhesion;biological regulation;cell activation;cell adhesion;cell death;cell growth;cell maturation;cell recognition;cellular component assembly;cellular component morphogenesis;cellular component movement;cellular component organization;cellul…	apical part of cell;cell part;cell projection;cell surface;cytoplasm;cytoplasmic membrane-bounded vesicle;cytosol;endosome;extracellular organelle;extracellular region;extracellular space;Golgi apparatus;intracellular membrane-bounded organelle;intracellular organelle;macromolecular complex;membrane;neuron projection;organelle;plasma membrane;protein complex;receptor complex;synapse;vesicle	Alzheimer's disease	APP_amyloid;APP_Cu_bd;APP_E2;APP_N;Beta-APP;Kunitz_BPTI	AAANWWTGC_UNKNOWN;AACTTT_UNKNOWN;AAGCACT,MIR-520F;ABRAHAM_ALPC_VS_MULTIPLE_MYELOMA_UP;AGCACTT,MIR-93,MIR-302A,MIR-302B,MIR-302C,MIR-302D,MIR-372,MIR-373,MIR-520E,MIR-520A,MIR-526B,MIR-520B,MIR-520C,MIR-520D;AKL_HTLV1_INFECTION_UP;APRELIKOVA_BRCA1_TARGETS;ATTACAT,MIR-380-3P;BENPORATH_MYC_TARGETS_WITH_EBOX;BENPORATH_SOX2_TARGETS;BIOCARTA_P35ALZHEIMERS_PATHWAY;BIOCARTA_PLATELETAPP_PATHWAY;BLALOCK_AL…	3D-structure;Alternativesplicing;Alzheimerdisease;Amyloid;Amyloidosis;Apoptosis;Celladhesion;Coatedpit;Completeproteome;Copper;Directproteinsequencing;Diseasemutation;Disulfidebond;Endocytosis;Glycoprotein;Heparin-binding;Iron;Membrane;Metal-binding;Neurodegeneration;Notchsignalingpathway;Oxidation;Phosphoprotein;Polymorphism;Proteaseinhibitor;Proteoglycan;Referenceproteome;Serineproteaseinhibito…	adult behavior;adult locomotory behavior;alcohol metabolic process;anatomical structure development;anatomical structure morphogenesis;apoptosis;associative learning;axon cargo transport;axon choice point recognition;axon midline choice point recognition;axonogenesis;behavior;behavioral interaction between organisms;biological adhesion;biological regulation;blood coagulation;calcium ion homeostas…	acetylcholine receptor binding;binding;carbohydrate binding;cation binding;DNA binding;endopeptidase inhibitor activity;endopeptidase regulator activity;enzyme activator activity;enzyme binding;enzyme inhibitor activity;enzyme regulator activity;glycosaminoglycan binding;heparin binding;identical protein binding;ion binding;metal ion binding;nucleic acid binding;pattern binding;peptidase activato…	apical part of cell;axon;cell junction;cell part;cell projection;cell projection part;cell surface;cell-cell junction;ciliary rootlet;cilium part;coated pit;coated vesicle;cytoplasm;cytoplasmic membrane-bounded vesicle;cytoplasmic membrane-bounded vesicle lumen;cytoplasmic part;cytoplasmic vesicle;cytoplasmic vesicle part;cytoskeletal part;cytosol;dendritic shaft;dendritic spine;endosomal part;en…	alcohol metabolic process;anatomical structure development;anatomical structure morphogenesis;behavior;behavioral interaction between organisms;biological adhesion;biological regulation;cell activation;cell adhesion;cell death;cell growth;cell maturation;cell recognition;cellular component assembly;cellular component morphogenesis;cellular component movement;cellular component organization;cellul…	apical part of cell;cell part;cell projection;cell surface;cytoplasm;cytoplasmic membrane-bounded vesicle;cytosol;endosome;extracellular organelle;extracellular region;extracellular space;Golgi apparatus;intracellular membrane-bounded organelle;intracellular organelle;macromolecular complex;membrane;neuron projection;organelle;plasma membrane;protein complex;receptor complex;synapse;vesicle	Alzheimer's disease	APP_amyloid;APP_Cu_bd;APP_E2;APP_N;Beta-APP;Kunitz_BPTI	AAANWWTGC_UNKNOWN;AACTTT_UNKNOWN;AAGCACT,MIR-520F;ABRAHAM_ALPC_VS_MULTIPLE_MYELOMA_UP;AGCACTT,MIR-93,MIR-302A,MIR-302B,MIR-302C,MIR-302D,MIR-372,MIR-373,MIR-520E,MIR-520A,MIR-526B,MIR-520B,MIR-520C,MIR-520D;AKL_HTLV1_INFECTION_UP;APRELIKOVA_BRCA1_TARGETS;ATTACAT,MIR-380-3P;BENPORATH_MYC_TARGETS_WITH_EBOX;BENPORATH_SOX2_TARGETS;BIOCARTA_P35ALZHEIMERS_PATHWAY;BIOCARTA_PLATELETAPP_PATHWAY;BLALOCK_AL…	3D-structure;Alternativesplicing;Alzheimerdisease;Amyloid;Amyloidosis;Apoptosis;Celladhesion;Coatedpit;Completeproteome;Copper;Directproteinsequencing;Diseasemutation;Disulfidebond;Endocytosis;Glycoprotein;Heparin-binding;Iron;Membrane;Metal-binding;Neurodegeneration;Notchsignalingpathway;Oxidation;Phosphoprotein;Polymorphism;Proteaseinhibitor;Proteoglycan;Referenceproteome;Serineproteaseinhibito…	1	24	24	23	419	419	409	86942	0	28345	31163000000	449	29508000	83068000	44475000	145620000	146100000	196350000	7941900	41169000	55360000	56436000	25420000	58931000	299334000000000	305067000000000
29.4031	30.1848	29.8686	29.0752	29.27	29.1558	biological regulation;biosynthetic process;catabolic process;cell surface receptor linked signaling pathway;cellular biosynthetic process;cellular catabolic process;cellular macromolecule biosynthetic process;cellular macromolecule catabolic process;cellular macromolecule metabolic process;cellular metabolic process;cellular nitrogen compound metabolic process;cellular process;cellular protein me…	protein tag	cell part;cytoplasmic part;cytosol;extracellular region;intracellular organelle part;intracellular part;nuclear part;nucleoplasm;organelle part	biological regulation;biosynthetic process;catabolic process;cellular metabolic process;cellular nitrogen compound metabolic process;cellular process;DNA metabolic process;DNA repair;immune system process;macromolecule metabolic process;macromolecule modification;metabolic process;multi-organism process;nitrogen compound metabolic process;nucleobase-containing compound metabolic process;primary m…	cell part;cytosol;extracellular region;nucleoplasm	RIG-I-like receptor signaling pathway	ubiquitin	ALTEMEIER_RESPONSE_TO_LPS_WITH_MECHANICAL_VENTILATION;BAELDE_DIABETIC_NEPHROPATHY_DN;BECKER_TAMOXIFEN_RESISTANCE_UP;BENNETT_SYSTEMIC_LUPUS_ERYTHEMATOSUS;BIOPOLYMER_METABOLIC_PROCESS;BIOPOLYMER_MODIFICATION;BOCHKIS_FOXA2_TARGETS;BOSCO_TH1_CYTOTOXIC_MODULE;BOWIE_RESPONSE_TO_EXTRACELLULAR_MATRIX;BOWIE_RESPONSE_TO_TAMOXIFEN;BROWNE_HCMV_INFECTION_4HR_UP;BROWNE_HCMV_INFECTION_6HR_UP;BROWNE_INTERFERON_R…	3D-structure;Antiviraldefense;Completeproteome;Cytoplasm;Directproteinsequencing;Disulfidebond;Host-virusinteraction;Immunity;Innateimmunity;Isopeptidebond;Polymorphism;Referenceproteome;Repeat;Secreted;S-nitrosylation;Ublconjugationpathway	biological regulation;biosynthetic process;catabolic process;cell surface receptor linked signaling pathway;cellular biosynthetic process;cellular catabolic process;cellular macromolecule biosynthetic process;cellular macromolecule catabolic process;cellular macromolecule metabolic process;cellular metabolic process;cellular nitrogen compound metabolic process;cellular process;cellular protein me…	protein tag	cell part;cytoplasmic part;cytosol;extracellular region;intracellular organelle part;intracellular part;nuclear part;nucleoplasm;organelle part	biological regulation;biosynthetic process;catabolic process;cellular metabolic process;cellular nitrogen compound metabolic process;cellular process;DNA metabolic process;DNA repair;immune system process;macromolecule metabolic process;macromolecule modification;metabolic process;multi-organism process;nitrogen compound metabolic process;nucleobase-containing compound metabolic process;primary m…	cell part;cytosol;extracellular region;nucleoplasm	RIG-I-like receptor signaling pathway	ubiquitin	ALTEMEIER_RESPONSE_TO_LPS_WITH_MECHANICAL_VENTILATION;BAELDE_DIABETIC_NEPHROPATHY_DN;BECKER_TAMOXIFEN_RESISTANCE_UP;BENNETT_SYSTEMIC_LUPUS_ERYTHEMATOSUS;BIOPOLYMER_METABOLIC_PROCESS;BIOPOLYMER_MODIFICATION;BOCHKIS_FOXA2_TARGETS;BOSCO_TH1_CYTOTOXIC_MODULE;BOWIE_RESPONSE_TO_EXTRACELLULAR_MATRIX;BOWIE_RESPONSE_TO_TAMOXIFEN;BROWNE_HCMV_INFECTION_4HR_UP;BROWNE_HCMV_INFECTION_6HR_UP;BROWNE_INTERFERON_R…	3D-structure;Antiviraldefense;Completeproteome;Cytoplasm;Directproteinsequencing;Disulfidebond;Host-virusinteraction;Immunity;Innateimmunity;Isopeptidebond;Polymorphism;Referenceproteome;Repeat;Secreted;S-nitrosylation;Ublconjugationpathway	1	10	10	10	727	727	727	17887	0	2354	13667000000	172	45282000	137840000	309820000	91841000	57790000	177340000	39463000	108550000	41520000	31833000	53513000	44110000	292582000000000	298963000000000
25.6227	27.9712	26.8091	27.5706	26.2695	26.8844	anatomical structure development;anatomical structure formation involved in morphogenesis;anatomical structure morphogenesis;angiogenesis;axis elongation;biological regulation;branch elongation involved in ureteric bud branching;branch elongation of an epithelium;cell communication;cell surface receptor linked signaling pathway;cell-cell signaling;cell-cell signaling involved in cell fate commitm…	binding;carbohydrate binding;fibroblast growth factor receptor binding;glycosaminoglycan binding;growth factor activity;growth factor receptor binding;heparin binding;pattern binding;polysaccharide binding;protein binding;receptor binding	cell cortex;cell part;cytoplasmic part;cytosol;extracellular matrix;extracellular region;extracellular region part;extracellular space;intracellular non-membrane-bounded organelle;intracellular organelle;intracellular organelle part;intracellular part;non-membrane-bounded organelle;nuclear part;nucleolus;nucleoplasm;organelle;organelle part;proteinaceous extracellular matrix	anatomical structure development;anatomical structure formation involved in morphogenesis;anatomical structure morphogenesis;biological regulation;cell communication;cell-cell signaling;cellular process;developmental process;growth;immune system process;multicellular organismal development;multicellular organismal process;regulation of protein modification process;response to abiotic stimulus;res…	cell cortex;cell part;cytosol;extracellular matrix;extracellular region;extracellular space;intracellular non-membrane-bounded organelle;intracellular organelle;nucleolus;nucleoplasm;organelle;proteinaceous extracellular matrix	MAPK signaling pathway;Melanoma;Pathways in cancer;Regulation of actin cytoskeleton		ACEVEDO_METHYLATED_IN_LIVER_CANCER_DN;ANATOMICAL_STRUCTURE_DEVELOPMENT;ANATOMICAL_STRUCTURE_MORPHOGENESIS;BAELDE_DIABETIC_NEPHROPATHY_DN;BLALOCK_ALZHEIMERS_DISEASE_UP;BROWNE_HCMV_INFECTION_24HR_DN;BRUINS_UVC_RESPONSE_VIA_TP53_GROUP_B;CAGCTG_V$AP4_Q5;CAGGTG_V$E12_Q6;CHICAS_RB1_TARGETS_GROWING;chr5q31;CTCAAGA,MIR-526B;CTGCAGY_UNKNOWN;DELACROIX_RAR_BOUND_ES;DELYS_THYROID_CANCER_UP;FEVR_CTNNB1_TARGET…	3D-structure;Acetylation;Alternativesplicing;Angiogenesis;Completeproteome;Cytoplasm;Developmentalprotein;Differentiation;Directproteinsequencing;Growthfactor;Heparin-binding;Mitogen;Nucleus;Phosphoprotein;Polymorphism;Referenceproteome;Secreted	anatomical structure development;anatomical structure formation involved in morphogenesis;anatomical structure morphogenesis;angiogenesis;axis elongation;biological regulation;branch elongation involved in ureteric bud branching;branch elongation of an epithelium;cell communication;cell surface receptor linked signaling pathway;cell-cell signaling;cell-cell signaling involved in cell fate commitm…	binding;carbohydrate binding;fibroblast growth factor receptor binding;glycosaminoglycan binding;growth factor activity;growth factor receptor binding;heparin binding;pattern binding;polysaccharide binding;protein binding;receptor binding	cell cortex;cell part;cytoplasmic part;cytosol;extracellular matrix;extracellular region;extracellular region part;extracellular space;intracellular non-membrane-bounded organelle;intracellular organelle;intracellular organelle part;intracellular part;non-membrane-bounded organelle;nuclear part;nucleolus;nucleoplasm;organelle;organelle part;proteinaceous extracellular matrix	anatomical structure development;anatomical structure formation involved in morphogenesis;anatomical structure morphogenesis;biological regulation;cell communication;cell-cell signaling;cellular process;developmental process;growth;immune system process;multicellular organismal development;multicellular organismal process;regulation of protein modification process;response to abiotic stimulus;res…	cell cortex;cell part;cytosol;extracellular matrix;extracellular region;extracellular space;intracellular non-membrane-bounded organelle;intracellular organelle;nucleolus;nucleoplasm;organelle;proteinaceous extracellular matrix	MAPK signaling pathway;Melanoma;Pathways in cancer;Regulation of actin cytoskeleton		ACEVEDO_METHYLATED_IN_LIVER_CANCER_DN;ANATOMICAL_STRUCTURE_DEVELOPMENT;ANATOMICAL_STRUCTURE_MORPHOGENESIS;BAELDE_DIABETIC_NEPHROPATHY_DN;BLALOCK_ALZHEIMERS_DISEASE_UP;BROWNE_HCMV_INFECTION_24HR_DN;BRUINS_UVC_RESPONSE_VIA_TP53_GROUP_B;CAGCTG_V$AP4_Q5;CAGGTG_V$E12_Q6;CHICAS_RB1_TARGETS_GROWING;chr5q31;CTCAAGA,MIR-526B;CTGCAGY_UNKNOWN;DELACROIX_RAR_BOUND_ES;DELYS_THYROID_CANCER_UP;FEVR_CTNNB1_TARGET…	3D-structure;Acetylation;Alternativesplicing;Angiogenesis;Completeproteome;Cytoplasm;Developmentalprotein;Differentiation;Directproteinsequencing;Growthfactor;Heparin-binding;Mitogen;Nucleus;Phosphoprotein;Polymorphism;Referenceproteome;Secreted	1	6	6	6	439	439	439	17459	0	41111	2463200000	61	17669000	51186000	13556000	65260000	32281000	34823000	1121500	29356000	21491000	15752000	8989900	16415000	263051000000000	277878000000000
25.0988	25.627	26.1967	25.6067	25.0132	25.4203	acute inflammatory response;acute inflammatory response to antigenic stimulus;adhesion to host;adhesion to other organism involved in symbiotic interaction;aging;anatomical structure development;antigen processing and presentation;biological adhesion;biological regulation;carbohydrate homeostasis;cell activation;cell activation involved in immune response;cell adhesion;cell adhesion mediated by i…	binding;integrin binding;molecular transducer activity;protein binding;protein complex binding;receptor activity;receptor binding;signal transducer activity;signaling receptor activity;transmembrane signaling receptor activity;viral receptor activity	adherens junction;anchoring junction;cell junction;cell part;cell surface;cell-substrate adherens junction;cell-substrate junction;external side of plasma membrane;extracellular membrane-bounded organelle;extracellular organelle;extracellular region part;extracellular space;extracellular vesicular exosome;focal adhesion;immunological synapse;integral to membrane;integral to plasma membrane;intrin…	aging;anatomical structure development;biological adhesion;biological regulation;cell activation;cell adhesion;cell communication;cell development;cell motility;cellular component movement;cellular component organization;cellular homeostasis;cellular process;developmental process;extracellular matrix organization;extracellular structure organization;homeostatic process;immune system process;inter…	cell part;cell surface;extracellular organelle;extracellular space;membrane;organelle;plasma membrane;vesicle	African trypanosomiasis;Cell adhesion molecules (CAMs);Leukocyte transendothelial migration;Malaria;Natural killer cell mediated cytotoxicity;Rheumatoid arthritis;Staphylococcus aureus infection;Viral myocarditis	ICAM_N	AFFAR_YY1_TARGETS_UP;BASSO_CD40_SIGNALING_UP;BENPORATH_MYC_TARGETS_WITH_EBOX;BERTUCCI_MEDULLARY_VS_DUCTAL_BREAST_CANCER_UP;BIOCARTA_BLYMPHOCYTE_PATHWAY;BIOCARTA_CTL_PATHWAY;BIOCARTA_GRANULOCYTES_PATHWAY;BIOCARTA_LAIR_PATHWAY;BIOCARTA_LYM_PATHWAY;BIOCARTA_MONOCYTE_PATHWAY;BIOCARTA_TCYTOTOXIC_PATHWAY;BIOCARTA_THELPER_PATHWAY;BLALOCK_ALZHEIMERS_DISEASE_UP;BOYAULT_LIVER_CANCER_SUBCLASS_G5_DN;BROCKE_A…	3D-structure;Celladhesion;Completeproteome;Directproteinsequencing;Disulfidebond;Glycoprotein;Hostcellreceptorforvirusentry;Host-virusinteraction;Immunoglobulindomain;Membrane;Phosphoprotein;Polymorphism;Receptor;Referenceproteome;Repeat;Signal;Transmembrane;Transmembranehelix;Ublconjugation	acute inflammatory response;acute inflammatory response to antigenic stimulus;adhesion to host;adhesion to other organism involved in symbiotic interaction;aging;anatomical structure development;antigen processing and presentation;biological adhesion;biological regulation;carbohydrate homeostasis;cell activation;cell activation involved in immune response;cell adhesion;cell adhesion mediated by i…	binding;integrin binding;molecular transducer activity;protein binding;protein complex binding;receptor activity;receptor binding;signal transducer activity;signaling receptor activity;transmembrane signaling receptor activity;viral receptor activity	adherens junction;anchoring junction;cell junction;cell part;cell surface;cell-substrate adherens junction;cell-substrate junction;external side of plasma membrane;extracellular membrane-bounded organelle;extracellular organelle;extracellular region part;extracellular space;extracellular vesicular exosome;focal adhesion;immunological synapse;integral to membrane;integral to plasma membrane;intrin…	aging;anatomical structure development;biological adhesion;biological regulation;cell activation;cell adhesion;cell communication;cell development;cell motility;cellular component movement;cellular component organization;cellular homeostasis;cellular process;developmental process;extracellular matrix organization;extracellular structure organization;homeostatic process;immune system process;inter…	cell part;cell surface;extracellular organelle;extracellular space;membrane;organelle;plasma membrane;vesicle	African trypanosomiasis;Cell adhesion molecules (CAMs);Leukocyte transendothelial migration;Malaria;Natural killer cell mediated cytotoxicity;Rheumatoid arthritis;Staphylococcus aureus infection;Viral myocarditis	ICAM_N	AFFAR_YY1_TARGETS_UP;BASSO_CD40_SIGNALING_UP;BENPORATH_MYC_TARGETS_WITH_EBOX;BERTUCCI_MEDULLARY_VS_DUCTAL_BREAST_CANCER_UP;BIOCARTA_BLYMPHOCYTE_PATHWAY;BIOCARTA_CTL_PATHWAY;BIOCARTA_GRANULOCYTES_PATHWAY;BIOCARTA_LAIR_PATHWAY;BIOCARTA_LYM_PATHWAY;BIOCARTA_MONOCYTE_PATHWAY;BIOCARTA_TCYTOTOXIC_PATHWAY;BIOCARTA_THELPER_PATHWAY;BLALOCK_ALZHEIMERS_DISEASE_UP;BOYAULT_LIVER_CANCER_SUBCLASS_G5_DN;BROCKE_A…	3D-structure;Celladhesion;Completeproteome;Directproteinsequencing;Disulfidebond;Glycoprotein;Hostcellreceptorforvirusentry;Host-virusinteraction;Immunoglobulindomain;Membrane;Phosphoprotein;Polymorphism;Receptor;Referenceproteome;Repeat;Signal;Transmembrane;Transmembranehelix;Ublconjugation	1	6	6	6	145	145	145	57825	14043	14675	661580000	18	218130	1020500	572760	14263000	667020	1776600	0	2099700	539800	5173100	132430	0	243983000000000	247484000000000
26.1984	27.75	27.5818	27.7533	27.9687	27.7401	biological regulation;biosynthetic process;cellular biosynthetic process;cellular macromolecule biosynthetic process;cellular macromolecule metabolic process;cellular metabolic process;cellular nitrogen compound metabolic process;cellular process;defense response;defense response to virus;gene expression;immune effector process;immune response;immune system process;innate immune response;macromol…	binding;catalytic activity;chromatin binding;DNA binding;DNA-directed RNA polymerase activity;nucleic acid binding;nucleotidyltransferase activity;RNA polymerase activity;transferase activity;transferase activity, transferring phosphorus-containing groups	cell part;chromatin;chromosomal part;cytoplasm;cytoplasmic part;cytosol;DNA-directed RNA polymerase complex;DNA-directed RNA polymerase III complex;intracellular organelle part;intracellular part;macromolecular complex;nuclear chromatin;nuclear chromosome part;nuclear DNA-directed RNA polymerase complex;nuclear part;nucleoplasm;nucleoplasm part;organelle part;protein complex;RNA polymerase complex	biological regulation;biosynthetic process;cellular metabolic process;cellular nitrogen compound metabolic process;cellular process;immune system process;macromolecule metabolic process;metabolic process;multi-organism process;nitrogen compound metabolic process;nucleobase-containing compound metabolic process;primary metabolic process;response to biotic stimulus;response to stimulus;response to …	cell part;cytoplasm;cytosol;macromolecular complex;nucleoplasm;protein complex;RNA polymerase complex	Cytosolic DNA-sensing pathway;Purine metabolism;Pyrimidine metabolism;RNA polymerase	RNA_pol_Rpc4	BENPORATH_MYC_TARGETS_WITH_EBOX;BENPORATH_NANOG_TARGETS;CACGTG_V$MYC_Q2;CAIRO_HEPATOBLASTOMA_CLASSES_UP;CAIRO_PML_TARGETS_BOUND_BY_MYC_UP;CHEMNITZ_RESPONSE_TO_PROSTAGLANDIN_E2_UP;chr8q21;CTACCTC,LET-7A,LET-7B,LET-7C,LET-7D,LET-7E,LET-7F,MIR-98,LET-7G,LET-7I;DANG_BOUND_BY_MYC;GGGNRMNNYCAT_UNKNOWN;GRAESSMANN_APOPTOSIS_BY_DOXORUBICIN_UP;GRAESSMANN_APOPTOSIS_BY_SERUM_DEPRIVATION_UP;GSE11864_CSF1_VS_C…	Acetylation;Antiviraldefense;Completeproteome;DNA-directedRNApolymerase;Immunity;Innateimmunity;Nucleus;Referenceproteome;Transcription	biological regulation;biosynthetic process;cellular biosynthetic process;cellular macromolecule biosynthetic process;cellular macromolecule metabolic process;cellular metabolic process;cellular nitrogen compound metabolic process;cellular process;defense response;defense response to virus;gene expression;immune effector process;immune response;immune system process;innate immune response;macromol…	binding;catalytic activity;chromatin binding;DNA binding;DNA-directed RNA polymerase activity;nucleic acid binding;nucleotidyltransferase activity;RNA polymerase activity;transferase activity;transferase activity, transferring phosphorus-containing groups	cell part;chromatin;chromosomal part;cytoplasm;cytoplasmic part;cytosol;DNA-directed RNA polymerase complex;DNA-directed RNA polymerase III complex;intracellular organelle part;intracellular part;macromolecular complex;nuclear chromatin;nuclear chromosome part;nuclear DNA-directed RNA polymerase complex;nuclear part;nucleoplasm;nucleoplasm part;organelle part;protein complex;RNA polymerase complex	biological regulation;biosynthetic process;cellular metabolic process;cellular nitrogen compound metabolic process;cellular process;immune system process;macromolecule metabolic process;metabolic process;multi-organism process;nitrogen compound metabolic process;nucleobase-containing compound metabolic process;primary metabolic process;response to biotic stimulus;response to stimulus;response to …	cell part;cytoplasm;cytosol;macromolecular complex;nucleoplasm;protein complex;RNA polymerase complex	Cytosolic DNA-sensing pathway;Purine metabolism;Pyrimidine metabolism;RNA polymerase	RNA_pol_Rpc4	BENPORATH_MYC_TARGETS_WITH_EBOX;BENPORATH_NANOG_TARGETS;CACGTG_V$MYC_Q2;CAIRO_HEPATOBLASTOMA_CLASSES_UP;CAIRO_PML_TARGETS_BOUND_BY_MYC_UP;CHEMNITZ_RESPONSE_TO_PROSTAGLANDIN_E2_UP;chr8q21;CTACCTC,LET-7A,LET-7B,LET-7C,LET-7D,LET-7E,LET-7F,MIR-98,LET-7G,LET-7I;DANG_BOUND_BY_MYC;GGGNRMNNYCAT_UNKNOWN;GRAESSMANN_APOPTOSIS_BY_DOXORUBICIN_UP;GRAESSMANN_APOPTOSIS_BY_SERUM_DEPRIVATION_UP;GSE11864_CSF1_VS_C…	Acetylation;Antiviraldefense;Completeproteome;DNA-directedRNApolymerase;Immunity;Innateimmunity;Nucleus;Referenceproteome;Transcription	1	14	14	14	415	415	415	44395	0	65941	4171100000	119	14882000	23268000	46138000	29487000	22109000	26090000	2337700	4696900	1458600	5891600	5309600	7929000	275407000000000	278398000000000
28.7816	28.8273	28.6402	28.8863	29.3724	28.3321	activated T cell proliferation;activation of immune response;activation of innate immune response;anatomical structure development;anatomical structure morphogenesis;antigen receptor-mediated signaling pathway;axon guidance;behavior;biological regulation;blood coagulation;calcium ion transport;cation transport;cell activation;cell differentiation;cell migration;cell motility;cell part morphogenes…	adenyl nucleotide binding;adenyl ribonucleotide binding;ATP binding;binding;catalytic activity;cation binding;ephrin receptor binding;glycoprotein binding;growth factor receptor binding;ion binding;kinase activity;metal ion binding;non-membrane spanning protein tyrosine kinase activity;nucleotide binding;phosphotransferase activity, alcohol group as acceptor;protein binding;protein kinase activit…	actin filament;cell part;cytoplasmic part;cytoskeletal part;cytosol;endosome;extrinsic to internal side of plasma membrane;extrinsic to membrane;extrinsic to plasma membrane;intracellular membrane-bounded organelle;intracellular organelle;intracellular organelle part;intracellular part;macromolecular complex;membrane;membrane part;membrane-bounded organelle;mitochondrion;nucleus;organelle;organel…	anatomical structure development;anatomical structure morphogenesis;behavior;biological regulation;cell activation;cell differentiation;cell motility;cell proliferation;cellular component morphogenesis;cellular component movement;cellular component organization;cellular metabolic process;cellular process;coagulation;detection of stimulus;developmental process;establishment of localization;immune …	cell part;cytosol;endosome;intracellular membrane-bounded organelle;intracellular organelle;macromolecular complex;membrane;mitochondrion;nucleus;organelle;plasma membrane;protein complex	Adherens junction;Axon guidance;Fc epsilon RI signaling pathway;Focal adhesion;Measles;Natural killer cell mediated cytotoxicity;Osteoclast differentiation;Pathogenic Escherichia coli infection;Prion diseases;T cell receptor signaling pathway;Viral myocarditis	Pkinase_Tyr;SH2;SH3_1	ACEVEDO_METHYLATED_IN_LIVER_CANCER_DN;ACTIVATION_OF_IMMUNE_RESPONSE;AKL_HTLV1_INFECTION_DN;ALFANO_MYC_TARGETS;BAELDE_DIABETIC_NEPHROPATHY_DN;BANDRES_RESPONSE_TO_CARMUSTIN_MGMT_48HR_DN;BANDRES_RESPONSE_TO_CARMUSTIN_WITHOUT_MGMT_48HR_DN;BEHAVIOR;BENPORATH_CYCLING_GENES;BILBAN_B_CLL_LPL_DN;BIOCARTA_BIOPEPTIDES_PATHWAY;BIOCARTA_ECM_PATHWAY;BIOCARTA_EPHA4_PATHWAY;BIOCARTA_IL7_PATHWAY;BIOCARTA_INTEGRIN…	3D-structure;Adaptiveimmunity;Alternativesplicing;ATP-binding;Cellmembrane;Completeproteome;Cytoplasm;Developmentalprotein;Host-virusinteraction;Immunity;Kinase;Lipoprotein;Manganese;Membrane;Metal-binding;Myristate;Nucleotide-binding;Nucleus;Palmitate;Phosphoprotein;Polymorphism;Proto-oncogene;Referenceproteome;SH2domain;SH3domain;Transferase;Tyrosine-proteinkinase	activated T cell proliferation;activation of immune response;activation of innate immune response;anatomical structure development;anatomical structure morphogenesis;antigen receptor-mediated signaling pathway;axon guidance;behavior;biological regulation;blood coagulation;calcium ion transport;cation transport;cell activation;cell differentiation;cell migration;cell motility;cell part morphogenes…	adenyl nucleotide binding;adenyl ribonucleotide binding;ATP binding;binding;catalytic activity;cation binding;ephrin receptor binding;glycoprotein binding;growth factor receptor binding;ion binding;kinase activity;metal ion binding;non-membrane spanning protein tyrosine kinase activity;nucleotide binding;phosphotransferase activity, alcohol group as acceptor;protein binding;protein kinase activit…	actin filament;cell part;cytoplasmic part;cytoskeletal part;cytosol;endosome;extrinsic to internal side of plasma membrane;extrinsic to membrane;extrinsic to plasma membrane;intracellular membrane-bounded organelle;intracellular organelle;intracellular organelle part;intracellular part;macromolecular complex;membrane;membrane part;membrane-bounded organelle;mitochondrion;nucleus;organelle;organel…	anatomical structure development;anatomical structure morphogenesis;behavior;biological regulation;cell activation;cell differentiation;cell motility;cell proliferation;cellular component morphogenesis;cellular component movement;cellular component organization;cellular metabolic process;cellular process;coagulation;detection of stimulus;developmental process;establishment of localization;immune …	cell part;cytosol;endosome;intracellular membrane-bounded organelle;intracellular organelle;macromolecular complex;membrane;mitochondrion;nucleus;organelle;plasma membrane;protein complex	Adherens junction;Axon guidance;Fc epsilon RI signaling pathway;Focal adhesion;Measles;Natural killer cell mediated cytotoxicity;Osteoclast differentiation;Pathogenic Escherichia coli infection;Prion diseases;T cell receptor signaling pathway;Viral myocarditis	Pkinase_Tyr;SH2;SH3_1	ACEVEDO_METHYLATED_IN_LIVER_CANCER_DN;ACTIVATION_OF_IMMUNE_RESPONSE;AKL_HTLV1_INFECTION_DN;ALFANO_MYC_TARGETS;BAELDE_DIABETIC_NEPHROPATHY_DN;BANDRES_RESPONSE_TO_CARMUSTIN_MGMT_48HR_DN;BANDRES_RESPONSE_TO_CARMUSTIN_WITHOUT_MGMT_48HR_DN;BEHAVIOR;BENPORATH_CYCLING_GENES;BILBAN_B_CLL_LPL_DN;BIOCARTA_BIOPEPTIDES_PATHWAY;BIOCARTA_ECM_PATHWAY;BIOCARTA_EPHA4_PATHWAY;BIOCARTA_IL7_PATHWAY;BIOCARTA_INTEGRIN…	3D-structure;Adaptiveimmunity;Alternativesplicing;ATP-binding;Cellmembrane;Completeproteome;Cytoplasm;Developmentalprotein;Host-virusinteraction;Immunity;Kinase;Lipoprotein;Manganese;Membrane;Metal-binding;Myristate;Nucleotide-binding;Nucleus;Palmitate;Phosphoprotein;Polymorphism;Proto-oncogene;Referenceproteome;SH2domain;SH3domain;Transferase;Tyrosine-proteinkinase	1	22	15	15	449	343	343	60761	0	12849	8010300000	149	14019000	55079000	17770000	36736000	27511000	27262000	7890900	4652100	13993000	36196000	22054000	13053000	288466000000000	296695000000000
30.9077	31.3942	31.2414	30.9979	30.9985	30.2105	activation of immune response;activation of innate immune response;activation of MAPK activity;activation of MAPKK activity;activation of protein kinase activity;aging;anaphase-promoting complex-dependent proteasomal ubiquitin-dependent protein catabolic process;anatomical structure development;anatomical structure morphogenesis;apoptosis;axon guidance;biological regulation;biosynthetic process;c…	adenyl nucleotide binding;adenyl ribonucleotide binding;ATP binding;binding;catalytic activity;cyclin-dependent protein kinase activity;histone kinase activity;kinase activity;nucleotide binding;phosphotransferase activity, alcohol group as acceptor;protein kinase activity;protein serine/threonine kinase activity;purine nucleotide binding;purine ribonucleoside triphosphate binding;purine ribonucl…	cell part;centrosome;cytoplasm;cytoplasmic part;cytoskeletal part;cytosol;extracellular membrane-bounded organelle;extracellular organelle;extracellular region part;extracellular vesicular exosome;intracellular membrane-bounded organelle;intracellular non-membrane-bounded organelle;intracellular organelle;intracellular organelle part;intracellular part;macromolecular complex;membrane;membrane-bou…	aging;anatomical structure development;anatomical structure morphogenesis;biological regulation;biosynthetic process;catabolic process;cell cycle;cell death;cell development;cell differentiation;cell division;cell motility;cellular component assembly;cellular component disassembly;cellular component movement;cellular component organization;cellular localization;cellular membrane organization;cell…	cell part;centrosome;cytoplasm;cytosol;extracellular organelle;intracellular membrane-bounded organelle;intracellular non-membrane-bounded organelle;intracellular organelle;macromolecular complex;membrane;microtubule organizing center;midbody;mitochondrion;nucleoplasm;nucleus;organelle;protein complex;vesicle	Cell cycle;Gap junction;Oocyte meiosis;p53 signaling pathway;Progesterone-mediated oocyte maturation	Pkinase	AMUNDSON_GAMMA_RADIATION_RESPONSE;ANTI_APOPTOSIS;APOPTOSIS_GO;BASAKI_YBX1_TARGETS_UP;BASSO_B_LYMPHOCYTE_NETWORK;BENPORATH_ES_1;BENPORATH_NANOG_TARGETS;BENPORATH_PROLIFERATION;BENPORATH_SOX2_TARGETS;BERENJENO_TRANSFORMED_BY_RHOA_UP;BHATTACHARYA_EMBRYONIC_STEM_CELL;BIDUS_METASTASIS_UP;BIOCARTA_AKAP95_PATHWAY;BIOCARTA_AKAPCENTROSOME_PATHWAY;BIOCARTA_CELLCYCLE_PATHWAY;BIOCARTA_G1_PATHWAY;BIOCARTA_G2_…	3D-structure;Acetylation;Alternativesplicing;Apoptosis;ATP-binding;Cellcycle;Celldivision;Completeproteome;Cytoplasm;Cytoskeleton;Isopeptidebond;Kinase;Mitochondrion;Mitosis;Nucleotide-binding;Nucleus;Phosphoprotein;Referenceproteome;Serine/threonine-proteinkinase;Transferase;Ublconjugation	activation of immune response;activation of innate immune response;activation of MAPK activity;activation of MAPKK activity;activation of protein kinase activity;aging;anaphase-promoting complex-dependent proteasomal ubiquitin-dependent protein catabolic process;anatomical structure development;anatomical structure morphogenesis;apoptosis;axon guidance;biological regulation;biosynthetic process;c…	adenyl nucleotide binding;adenyl ribonucleotide binding;ATP binding;binding;catalytic activity;cyclin-dependent protein kinase activity;histone kinase activity;kinase activity;nucleotide binding;phosphotransferase activity, alcohol group as acceptor;protein kinase activity;protein serine/threonine kinase activity;purine nucleotide binding;purine ribonucleoside triphosphate binding;purine ribonucl…	cell part;centrosome;cytoplasm;cytoplasmic part;cytoskeletal part;cytosol;extracellular membrane-bounded organelle;extracellular organelle;extracellular region part;extracellular vesicular exosome;intracellular membrane-bounded organelle;intracellular non-membrane-bounded organelle;intracellular organelle;intracellular organelle part;intracellular part;macromolecular complex;membrane;membrane-bou…	aging;anatomical structure development;anatomical structure morphogenesis;biological regulation;biosynthetic process;catabolic process;cell cycle;cell death;cell development;cell differentiation;cell division;cell motility;cellular component assembly;cellular component disassembly;cellular component movement;cellular component organization;cellular localization;cellular membrane organization;cell…	cell part;centrosome;cytoplasm;cytosol;extracellular organelle;intracellular membrane-bounded organelle;intracellular non-membrane-bounded organelle;intracellular organelle;macromolecular complex;membrane;microtubule organizing center;midbody;mitochondrion;nucleoplasm;nucleus;organelle;protein complex;vesicle	Cell cycle;Gap junction;Oocyte meiosis;p53 signaling pathway;Progesterone-mediated oocyte maturation	Pkinase	AMUNDSON_GAMMA_RADIATION_RESPONSE;ANTI_APOPTOSIS;APOPTOSIS_GO;BASAKI_YBX1_TARGETS_UP;BASSO_B_LYMPHOCYTE_NETWORK;BENPORATH_ES_1;BENPORATH_NANOG_TARGETS;BENPORATH_PROLIFERATION;BENPORATH_SOX2_TARGETS;BERENJENO_TRANSFORMED_BY_RHOA_UP;BHATTACHARYA_EMBRYONIC_STEM_CELL;BIDUS_METASTASIS_UP;BIOCARTA_AKAP95_PATHWAY;BIOCARTA_AKAPCENTROSOME_PATHWAY;BIOCARTA_CELLCYCLE_PATHWAY;BIOCARTA_G1_PATHWAY;BIOCARTA_G2_…	3D-structure;Acetylation;Alternativesplicing;Apoptosis;ATP-binding;Cellcycle;Celldivision;Completeproteome;Cytoplasm;Cytoskeleton;Isopeptidebond;Kinase;Mitochondrion;Mitosis;Nucleotide-binding;Nucleus;Phosphoprotein;Referenceproteome;Serine/threonine-proteinkinase;Transferase;Ublconjugation	1	20	19	18	707	68	643	34095	0	32331	38389000000	589	89427000	173090000	424440000	304870000	227500000	92870000	60589000	150810000	95608000	189770000	106980000	104530000	305353000000000	311234000000000
34.5272	34.0992	34.4285	34.2166	34.3406	34.5262	alcohol biosynthetic process;alcohol metabolic process;aldehyde biosynthetic process;aldehyde catabolic process;anatomical structure formation involved in morphogenesis;angiogenesis;behavior;biological regulation;biosynthetic process;carbohydrate biosynthetic process;carbohydrate metabolic process;catabolic process;cellular aldehyde metabolic process;cellular biosynthetic process;cellular carbohy…	binding;carbohydrate binding;catalytic activity;glucose-6-phosphate isomerase activity;intramolecular oxidoreductase activity;intramolecular oxidoreductase activity, interconverting aldoses and ketoses;intramolecular transferase activity;isomerase activity;monosaccharide binding;sugar binding	cell part;cell projection;cytoplasm;cytoplasmic part;cytosol;extracellular membrane-bounded organelle;extracellular organelle;extracellular region part;extracellular space;extracellular vesicular exosome;intracellular organelle part;intracellular part;membrane;membrane-bounded organelle;membrane-bounded vesicle;neuron projection;nuclear part;nucleoplasm;organelle;organelle part;plasma membrane;ve…	alcohol metabolic process;anatomical structure formation involved in morphogenesis;behavior;biological regulation;biosynthetic process;carbohydrate metabolic process;catabolic process;cellular aldehyde metabolic process;cellular metabolic process;cellular nitrogen compound metabolic process;cellular process;developmental process;immune system process;macromolecule metabolic process;metabolic proc…	cell part;cell projection;cytoplasm;cytosol;extracellular organelle;extracellular space;membrane;neuron projection;nucleoplasm;organelle;plasma membrane;vesicle	Amino sugar and nucleotide sugar metabolism;Glycolysis / Gluconeogenesis;Pentose phosphate pathway;Starch and sucrose metabolism	PGI	ALCALA_APOPTOSIS;BIOCARTA_GLYCOLYSIS_PATHWAY;BLALOCK_ALZHEIMERS_DISEASE_DN;BRACHAT_RESPONSE_TO_CAMPTOTHECIN_DN;BRACHAT_RESPONSE_TO_METHOTREXATE_DN;BURTON_ADIPOGENESIS_5;BYSTRYKH_HEMATOPOIESIS_STEM_CELL_QTL_CIS;CCCAGAG,MIR-326;chr19q13;COLLER_MYC_TARGETS_UP;CREIGHTON_AKT1_SIGNALING_VIA_MTOR_DN;DAZARD_RESPONSE_TO_UV_NHEK_UP;DAZARD_UV_RESPONSE_CLUSTER_G5;FONTAINE_FOLLICULAR_THYROID_ADENOMA_DN;GARY_C…	3D-structure;Acetylation;Alternativesplicing;Angiogenesis;Completeproteome;Cytokine;Cytoplasm;Directproteinsequencing;Diseasemutation;Gluconeogenesis;Glycolysis;Growthfactor;Hereditaryhemolyticanemia;Isomerase;Phosphoprotein;Polymorphism;Referenceproteome;Secreted;Ublconjugation	alcohol biosynthetic process;alcohol metabolic process;aldehyde biosynthetic process;aldehyde catabolic process;anatomical structure formation involved in morphogenesis;angiogenesis;behavior;biological regulation;biosynthetic process;carbohydrate biosynthetic process;carbohydrate metabolic process;catabolic process;cellular aldehyde metabolic process;cellular biosynthetic process;cellular carbohy…	binding;carbohydrate binding;catalytic activity;glucose-6-phosphate isomerase activity;intramolecular oxidoreductase activity;intramolecular oxidoreductase activity, interconverting aldoses and ketoses;intramolecular transferase activity;isomerase activity;monosaccharide binding;sugar binding	cell part;cell projection;cytoplasm;cytoplasmic part;cytosol;extracellular membrane-bounded organelle;extracellular organelle;extracellular region part;extracellular space;extracellular vesicular exosome;intracellular organelle part;intracellular part;membrane;membrane-bounded organelle;membrane-bounded vesicle;neuron projection;nuclear part;nucleoplasm;organelle;organelle part;plasma membrane;ve…	alcohol metabolic process;anatomical structure formation involved in morphogenesis;behavior;biological regulation;biosynthetic process;carbohydrate metabolic process;catabolic process;cellular aldehyde metabolic process;cellular metabolic process;cellular nitrogen compound metabolic process;cellular process;developmental process;immune system process;macromolecule metabolic process;metabolic proc…	cell part;cell projection;cytoplasm;cytosol;extracellular organelle;extracellular space;membrane;neuron projection;nucleoplasm;organelle;plasma membrane;vesicle	Amino sugar and nucleotide sugar metabolism;Glycolysis / Gluconeogenesis;Pentose phosphate pathway;Starch and sucrose metabolism	PGI	ALCALA_APOPTOSIS;BIOCARTA_GLYCOLYSIS_PATHWAY;BLALOCK_ALZHEIMERS_DISEASE_DN;BRACHAT_RESPONSE_TO_CAMPTOTHECIN_DN;BRACHAT_RESPONSE_TO_METHOTREXATE_DN;BURTON_ADIPOGENESIS_5;BYSTRYKH_HEMATOPOIESIS_STEM_CELL_QTL_CIS;CCCAGAG,MIR-326;chr19q13;COLLER_MYC_TARGETS_UP;CREIGHTON_AKT1_SIGNALING_VIA_MTOR_DN;DAZARD_RESPONSE_TO_UV_NHEK_UP;DAZARD_UV_RESPONSE_CLUSTER_G5;FONTAINE_FOLLICULAR_THYROID_ADENOMA_DN;GARY_C…	3D-structure;Acetylation;Alternativesplicing;Angiogenesis;Completeproteome;Cytokine;Cytoplasm;Directproteinsequencing;Diseasemutation;Gluconeogenesis;Glycolysis;Growthfactor;Hereditaryhemolyticanemia;Isomerase;Phosphoprotein;Polymorphism;Referenceproteome;Secreted;Ublconjugation	1	30	30	19	636	636	396	63146	0	32331	434970000000	2201	1060700000	1149900000	1955100000	2102200000	1771300000	4294300000	540150000	571620000	715300000	1080300000	610380000	878500000	343252000000000	341126000000000
26.0131	24.8043	26.4347	26.1114	24.9431	26.6146	biological regulation;blood coagulation;cell activation;cell migration;cell motility;cellular component movement;cellular macromolecule metabolic process;cellular metabolic process;cellular process;cellular protein metabolic process;coagulation;defense response;establishment of localization;establishment of localization in cell;exocytosis;fibrinolysis;hemostasis;immune response;immune system proc…	binding;calcium ion binding;cation binding;endopeptidase inhibitor activity;endopeptidase regulator activity;enzyme inhibitor activity;enzyme regulator activity;ion binding;metal ion binding;peptidase inhibitor activity;peptidase regulator activity	blood microparticle;cell part;cytoplasmic membrane-bounded vesicle lumen;cytoplasmic part;cytoplasmic vesicle part;endoplasmic reticulum membrane;endoplasmic reticulum part;extracellular membrane-bounded organelle;extracellular organelle;extracellular region;extracellular region part;extracellular space;extracellular vesicular exosome;Golgi apparatus part;Golgi lumen;Golgi membrane;intracellular …	biological regulation;cell activation;cell motility;cellular component movement;cellular metabolic process;cellular process;coagulation;establishment of localization;exocytosis;immune system process;locomotion;macromolecule metabolic process;macromolecule modification;metabolic process;multicellular organismal process;peptidyl-amino acid modification;primary metabolic process;protein metabolic pr…	cell part;extracellular organelle;extracellular region;extracellular space;membrane;organelle;plasma membrane;vesicle	Complement and coagulation cascades	EGF;EGF_CA;Gla;Laminin_G_1;Laminin_G_2	BASAKI_YBX1_TARGETS_DN;BIOCARTA_AMI_PATHWAY;BIOCARTA_EXTRINSIC_PATHWAY;BIOCARTA_INTRINSIC_PATHWAY;BLOOD_COAGULATION;BOCHKIS_FOXA2_TARGETS;BURTON_ADIPOGENESIS_7;CASORELLI_ACUTE_PROMYELOCYTIC_LEUKEMIA_DN;CHARAFE_BREAST_CANCER_LUMINAL_VS_MESENCHYMAL_DN;CHIARADONNA_NEOPLASTIC_TRANSFORMATION_KRAS_CDC25_DN;chr3p11;COAGULATION;CUI_TCF21_TARGETS_2_DN;DELYS_THYROID_CANCER_UP;ENK_UV_RESPONSE_EPIDERMIS_DN;E…	3D-structure;Bloodcoagulation;Calcium;Cleavageonpairofbasicresidues;Completeproteome;Diseasemutation;Disulfidebond;EGF-likedomain;Fibrinolysis;Gamma-carboxyglutamicacid;Glycoprotein;Hemostasis;Hydroxylation;Polymorphism;Referenceproteome;Repeat;Secreted;Signal;Thrombophilia;Zymogen	biological regulation;blood coagulation;cell activation;cell migration;cell motility;cellular component movement;cellular macromolecule metabolic process;cellular metabolic process;cellular process;cellular protein metabolic process;coagulation;defense response;establishment of localization;establishment of localization in cell;exocytosis;fibrinolysis;hemostasis;immune response;immune system proc…	binding;calcium ion binding;cation binding;endopeptidase inhibitor activity;endopeptidase regulator activity;enzyme inhibitor activity;enzyme regulator activity;ion binding;metal ion binding;peptidase inhibitor activity;peptidase regulator activity	blood microparticle;cell part;cytoplasmic membrane-bounded vesicle lumen;cytoplasmic part;cytoplasmic vesicle part;endoplasmic reticulum membrane;endoplasmic reticulum part;extracellular membrane-bounded organelle;extracellular organelle;extracellular region;extracellular region part;extracellular space;extracellular vesicular exosome;Golgi apparatus part;Golgi lumen;Golgi membrane;intracellular …	biological regulation;cell activation;cell motility;cellular component movement;cellular metabolic process;cellular process;coagulation;establishment of localization;exocytosis;immune system process;locomotion;macromolecule metabolic process;macromolecule modification;metabolic process;multicellular organismal process;peptidyl-amino acid modification;primary metabolic process;protein metabolic pr…	cell part;extracellular organelle;extracellular region;extracellular space;membrane;organelle;plasma membrane;vesicle	Complement and coagulation cascades	EGF;EGF_CA;Gla;Laminin_G_1;Laminin_G_2	BASAKI_YBX1_TARGETS_DN;BIOCARTA_AMI_PATHWAY;BIOCARTA_EXTRINSIC_PATHWAY;BIOCARTA_INTRINSIC_PATHWAY;BLOOD_COAGULATION;BOCHKIS_FOXA2_TARGETS;BURTON_ADIPOGENESIS_7;CASORELLI_ACUTE_PROMYELOCYTIC_LEUKEMIA_DN;CHARAFE_BREAST_CANCER_LUMINAL_VS_MESENCHYMAL_DN;CHIARADONNA_NEOPLASTIC_TRANSFORMATION_KRAS_CDC25_DN;chr3p11;COAGULATION;CUI_TCF21_TARGETS_2_DN;DELYS_THYROID_CANCER_UP;ENK_UV_RESPONSE_EPIDERMIS_DN;E…	3D-structure;Bloodcoagulation;Calcium;Cleavageonpairofbasicresidues;Completeproteome;Diseasemutation;Disulfidebond;EGF-likedomain;Fibrinolysis;Gamma-carboxyglutamicacid;Glycoprotein;Hemostasis;Hydroxylation;Polymorphism;Referenceproteome;Repeat;Secreted;Signal;Thrombophilia;Zymogen	2	14	14	14	217	217	217	75122	0	78432	2966600000	43	1504600	1322700	0	54911000	2121300	23334000	0	685240	4167500	842260	441150	566610	261593000000000	244496000000000
36.4188	36.2767	36.0183	35.9902	36.4008	36.252	biological regulation;cell cycle;cell cycle process;cell division;cell killing;cellular component assembly;cellular component assembly at cellular level;cellular component movement;cellular component organization;cellular component organization at cellular level;cellular component organization or biogenesis;cellular component organization or biogenesis at cellular level;cellular macromolecular co…	binding;catalytic activity;enzyme binding;GTP binding;GTPase activity;guanyl nucleotide binding;guanyl ribonucleotide binding;hydrolase activity;hydrolase activity, acting on acid anhydrides;hydrolase activity, acting on acid anhydrides, in phosphorus-containing anhydrides;MHC class I protein binding;MHC protein binding;nucleoside-triphosphatase activity;nucleotide binding;protein binding;purine …	cell body;cell part;cytoplasmic part;cytoskeletal part;cytoskeleton;cytosol;extracellular membrane-bounded organelle;extracellular organelle;extracellular region part;extracellular vesicular exosome;intracellular membrane-bounded organelle;intracellular non-membrane-bounded organelle;intracellular organelle;intracellular organelle part;intracellular part;macromolecular complex;membrane-bounded or…	biological regulation;cell cycle;cell division;cell killing;cellular component assembly;cellular component movement;cellular component organization;cellular macromolecular complex assembly;cellular process;cytoskeleton organization;cytoskeleton-dependent intracellular transport;establishment of localization;immune system process;macromolecular complex assembly;mitotic cell cycle;organelle assembl…	cell body;cell part;cytoskeleton;cytosol;extracellular organelle;intracellular membrane-bounded organelle;intracellular non-membrane-bounded organelle;intracellular organelle;macromolecular complex;nucleus;organelle;protein complex;vesicle	Gap junction;Pathogenic Escherichia coli infection;Phagosome	Tubulin;Tubulin_C	BACOLOD_RESISTANCE_TO_ALKYLATING_AGENTS_DN;BAKKER_FOXO3_TARGETS_DN;BANDRES_RESPONSE_TO_CARMUSTIN_MGMT_48HR_UP;BENPORATH_SOX2_TARGETS;BHATTACHARYA_EMBRYONIC_STEM_CELL;BILANGES_RAPAMYCIN_SENSITIVE_VIA_TSC1_AND_TSC2;BILANGES_SERUM_SENSITIVE_GENES;BLUM_RESPONSE_TO_SALIRASIB_DN;BRACHAT_RESPONSE_TO_CAMPTOTHECIN_DN;BROWNE_HCMV_INFECTION_12HR_DN;BROWNE_HCMV_INFECTION_16HR_DN;BUYTAERT_PHOTODYNAMIC_THERAPY…	3D-structure;Acetylation;Completeproteome;Cytoplasm;Cytoskeleton;Directproteinsequencing;Diseasemutation;GTP-binding;Isopeptidebond;Methylation;Microtubule;Nucleotide-binding;Phosphoprotein;Referenceproteome;Ublconjugation	biological regulation;cell cycle;cell cycle process;cell division;cell killing;cellular component assembly;cellular component assembly at cellular level;cellular component movement;cellular component organization;cellular component organization at cellular level;cellular component organization or biogenesis;cellular component organization or biogenesis at cellular level;cellular macromolecular co…	binding;catalytic activity;enzyme binding;GTP binding;GTPase activity;guanyl nucleotide binding;guanyl ribonucleotide binding;hydrolase activity;hydrolase activity, acting on acid anhydrides;hydrolase activity, acting on acid anhydrides, in phosphorus-containing anhydrides;MHC class I protein binding;MHC protein binding;nucleoside-triphosphatase activity;nucleotide binding;protein binding;purine …	cell body;cell part;cytoplasmic part;cytoskeletal part;cytoskeleton;cytosol;extracellular membrane-bounded organelle;extracellular organelle;extracellular region part;extracellular vesicular exosome;intracellular membrane-bounded organelle;intracellular non-membrane-bounded organelle;intracellular organelle;intracellular organelle part;intracellular part;macromolecular complex;membrane-bounded or…	biological regulation;cell cycle;cell division;cell killing;cellular component assembly;cellular component movement;cellular component organization;cellular macromolecular complex assembly;cellular process;cytoskeleton organization;cytoskeleton-dependent intracellular transport;establishment of localization;immune system process;macromolecular complex assembly;mitotic cell cycle;organelle assembl…	cell body;cell part;cytoskeleton;cytosol;extracellular organelle;intracellular membrane-bounded organelle;intracellular non-membrane-bounded organelle;intracellular organelle;macromolecular complex;nucleus;organelle;protein complex;vesicle	Gap junction;Pathogenic Escherichia coli infection;Phagosome	Tubulin;Tubulin_C	BACOLOD_RESISTANCE_TO_ALKYLATING_AGENTS_DN;BAKKER_FOXO3_TARGETS_DN;BANDRES_RESPONSE_TO_CARMUSTIN_MGMT_48HR_UP;BENPORATH_SOX2_TARGETS;BHATTACHARYA_EMBRYONIC_STEM_CELL;BILANGES_RAPAMYCIN_SENSITIVE_VIA_TSC1_AND_TSC2;BILANGES_SERUM_SENSITIVE_GENES;BLUM_RESPONSE_TO_SALIRASIB_DN;BRACHAT_RESPONSE_TO_CAMPTOTHECIN_DN;BROWNE_HCMV_INFECTION_12HR_DN;BROWNE_HCMV_INFECTION_16HR_DN;BUYTAERT_PHOTODYNAMIC_THERAPY…	3D-structure;Acetylation;Completeproteome;Cytoplasm;Cytoskeleton;Directproteinsequencing;Diseasemutation;GTP-binding;Isopeptidebond;Methylation;Microtubule;Nucleotide-binding;Phosphoprotein;Referenceproteome;Ublconjugation	2	30	6	6	73	171	171	4967	0	32331	1385300000000	4030	5674700000	6018200000	7590500000	7778200000	6746900000	7892600000	2676900000	4450400000	3392900000	6589800000	4349200000	6103700000	362526000000000	360731000000000
29.1793	28.1694	30.2684	29.6498	29.158	29.5928	activation of immune response;activation of innate immune response;adaptive immune response;antigen processing and presentation;antigen processing and presentation of exogenous antigen;antigen processing and presentation of exogenous peptide antigen;antigen processing and presentation of exogenous peptide antigen via MHC class II;antigen processing and presentation of peptide antigen;antigen proc…	binding;catalytic activity;collagen binding;cysteine-type endopeptidase activity;cysteine-type peptidase activity;endopeptidase activity;fibronectin binding;glycoprotein binding;histone binding;hydrolase activity;peptidase activity;peptidase activity, acting on L-amino acid peptides;protein binding;proteoglycan binding	cell part;cytoplasmic part;extracellular membrane-bounded organelle;extracellular organelle;extracellular region;extracellular region part;extracellular space;extracellular vesicular exosome;intracellular membrane-bounded organelle;intracellular organelle;intracellular organelle lumen;intracellular organelle part;intracellular part;lysosomal lumen;lysosome;lytic vacuole;membrane-bounded organelle…	biological regulation;cell death;cellular component disassembly;cellular component organization;cellular process;death;extracellular matrix organization;extracellular structure organization;immune system process;macromolecule metabolic process;metabolic process;multicellular organismal process;primary metabolic process;protein metabolic process;proteolysis;proteolysis involved in cellular protein…	cell part;extracellular organelle;extracellular region;extracellular space;intracellular membrane-bounded organelle;intracellular organelle;lysosome;nucleus;organelle;vacuole;vesicle	Antigen processing and presentation;Lysosome;Phagosome;Rheumatoid arthritis	Inhibitor_I29;Peptidase_C1		3D-structure;Completeproteome;Directproteinsequencing;Disulfidebond;Glycoprotein;Hydrolase;Lysosome;Protease;Referenceproteome;Signal;Thiolprotease;Zymogen	activation of immune response;activation of innate immune response;adaptive immune response;antigen processing and presentation;antigen processing and presentation of exogenous antigen;antigen processing and presentation of exogenous peptide antigen;antigen processing and presentation of exogenous peptide antigen via MHC class II;antigen processing and presentation of peptide antigen;antigen proc…	binding;catalytic activity;collagen binding;cysteine-type endopeptidase activity;cysteine-type peptidase activity;endopeptidase activity;fibronectin binding;glycoprotein binding;histone binding;hydrolase activity;peptidase activity;peptidase activity, acting on L-amino acid peptides;protein binding;proteoglycan binding	cell part;cytoplasmic part;extracellular membrane-bounded organelle;extracellular organelle;extracellular region;extracellular region part;extracellular space;extracellular vesicular exosome;intracellular membrane-bounded organelle;intracellular organelle;intracellular organelle lumen;intracellular organelle part;intracellular part;lysosomal lumen;lysosome;lytic vacuole;membrane-bounded organelle…	biological regulation;cell death;cellular component disassembly;cellular component organization;cellular process;death;extracellular matrix organization;extracellular structure organization;immune system process;macromolecule metabolic process;metabolic process;multicellular organismal process;primary metabolic process;protein metabolic process;proteolysis;proteolysis involved in cellular protein…	cell part;extracellular organelle;extracellular region;extracellular space;intracellular membrane-bounded organelle;intracellular organelle;lysosome;nucleus;organelle;vacuole;vesicle	Antigen processing and presentation;Lysosome;Phagosome;Rheumatoid arthritis	Inhibitor_I29;Peptidase_C1		3D-structure;Completeproteome;Directproteinsequencing;Disulfidebond;Glycoprotein;Hydrolase;Lysosome;Protease;Referenceproteome;Signal;Thiolprotease;Zymogen	1	7	7	6	333	333	312	37564	0	2619	14202000000	162	58615000	4625900	86140000	460500000	99369000	215090000	30095000	23903000	150360000	46860000	48111000	67445000	289832000000000	274527000000000
32.8943	32.5435	33.1153	33.3913	32.8207	33.1016	activation of immune response;activation of innate immune response;anatomical structure development;biological regulation;cell differentiation;cellular component disassembly;cellular component disassembly at cellular level;cellular component organization;cellular component organization at cellular level;cellular component organization or biogenesis;cellular component organization or biogenesis at…	binding;catalytic activity;collagen binding;cysteine-type endopeptidase activity;cysteine-type peptidase activity;endopeptidase activity;glycoprotein binding;hydrolase activity;peptidase activity;peptidase activity, acting on L-amino acid peptides;protein binding;proteoglycan binding	cell part;cytoplasmic membrane-bounded vesicle;cytoplasmic part;cytoplasmic vesicle;extracellular membrane-bounded organelle;extracellular organelle;extracellular region;extracellular region part;extracellular space;extracellular vesicular exosome;intracellular;intracellular membrane-bounded organelle;intracellular non-membrane-bounded organelle;intracellular organelle;intracellular organelle par…	anatomical structure development;biological regulation;cell differentiation;cellular component disassembly;cellular component organization;cellular process;developmental process;extracellular matrix organization;extracellular structure organization;immune system process;macromolecule metabolic process;metabolic process;multicellular organismal process;primary metabolic process;protein metabolic p…	cell part;cytoplasmic membrane-bounded vesicle;extracellular organelle;extracellular region;extracellular space;intracellular;intracellular membrane-bounded organelle;intracellular non-membrane-bounded organelle;intracellular organelle;lysosome;mitochondrion;nucleolus;organelle;vacuole;vesicle	Antigen processing and presentation;Lysosome	Peptidase_C1;Propeptide_C1	ACEVEDO_LIVER_CANCER_DN;ACEVEDO_NORMAL_TISSUE_ADJACENT_TO_LIVER_TUMOR_DN;AIYAR_COBRA1_TARGETS_UP;ALONSO_METASTASIS_EMT_UP;ALONSO_METASTASIS_UP;APOPTOSIS_GO;APPEL_IMATINIB_RESPONSE;ATTCTTT,MIR-186;BLALOCK_ALZHEIMERS_DISEASE_UP;BOYAULT_LIVER_CANCER_SUBCLASS_G1_DN;CELL_DEVELOPMENT;CELLULAR_MACROMOLECULE_METABOLIC_PROCESS;CELLULAR_PROTEIN_METABOLIC_PROCESS;CHEN_LVAD_SUPPORT_OF_FAILING_HEART_DN;CHEN_M…	3D-structure;Acetylation;Completeproteome;Directproteinsequencing;Disulfidebond;Glycoprotein;Hydrolase;Lysosome;Polymorphism;Protease;Referenceproteome;Secreted;Signal;Thiolprotease;Zymogen	activation of immune response;activation of innate immune response;anatomical structure development;biological regulation;cell differentiation;cellular component disassembly;cellular component disassembly at cellular level;cellular component organization;cellular component organization at cellular level;cellular component organization or biogenesis;cellular component organization or biogenesis at…	binding;catalytic activity;collagen binding;cysteine-type endopeptidase activity;cysteine-type peptidase activity;endopeptidase activity;glycoprotein binding;hydrolase activity;peptidase activity;peptidase activity, acting on L-amino acid peptides;protein binding;proteoglycan binding	cell part;cytoplasmic membrane-bounded vesicle;cytoplasmic part;cytoplasmic vesicle;extracellular membrane-bounded organelle;extracellular organelle;extracellular region;extracellular region part;extracellular space;extracellular vesicular exosome;intracellular;intracellular membrane-bounded organelle;intracellular non-membrane-bounded organelle;intracellular organelle;intracellular organelle par…	anatomical structure development;biological regulation;cell differentiation;cellular component disassembly;cellular component organization;cellular process;developmental process;extracellular matrix organization;extracellular structure organization;immune system process;macromolecule metabolic process;metabolic process;multicellular organismal process;primary metabolic process;protein metabolic p…	cell part;cytoplasmic membrane-bounded vesicle;extracellular organelle;extracellular region;extracellular space;intracellular;intracellular membrane-bounded organelle;intracellular non-membrane-bounded organelle;intracellular organelle;lysosome;mitochondrion;nucleolus;organelle;vacuole;vesicle	Antigen processing and presentation;Lysosome	Peptidase_C1;Propeptide_C1	ACEVEDO_LIVER_CANCER_DN;ACEVEDO_NORMAL_TISSUE_ADJACENT_TO_LIVER_TUMOR_DN;AIYAR_COBRA1_TARGETS_UP;ALONSO_METASTASIS_EMT_UP;ALONSO_METASTASIS_UP;APOPTOSIS_GO;APPEL_IMATINIB_RESPONSE;ATTCTTT,MIR-186;BLALOCK_ALZHEIMERS_DISEASE_UP;BOYAULT_LIVER_CANCER_SUBCLASS_G1_DN;CELL_DEVELOPMENT;CELLULAR_MACROMOLECULE_METABOLIC_PROCESS;CELLULAR_PROTEIN_METABOLIC_PROCESS;CHEN_LVAD_SUPPORT_OF_FAILING_HEART_DN;CHEN_M…	3D-structure;Acetylation;Completeproteome;Directproteinsequencing;Disulfidebond;Glycoprotein;Hydrolase;Lysosome;Polymorphism;Protease;Referenceproteome;Secreted;Signal;Thiolprotease;Zymogen	1	11	11	11	448	448	448	37821	0	32331	182540000000	1027	622310000	541610000	380640000	2621800000	790610000	1559500000	228450000	313530000	1156700000	522720000	284730000	584970000	327928000000000	322387000000000
36.8686	36.7971	36.9066	36.4615	36.7403	36.8191	apoptosis;axon guidance;biological regulation;cardiac muscle cell apoptosis;cell cycle;cell cycle process;cell death;cell migration;cell motility;cell surface receptor linked signaling pathway;cellular component assembly;cellular component assembly at cellular level;cellular component movement;cellular component organization;cellular component organization at cellular level;cellular component org…	adenyl deoxyribonucleotide binding;adenyl nucleotide binding;adenyl ribonucleotide binding;antigen binding;ATP binding;ATPase activity;binding;catalytic activity;CTP binding;dATP binding;deoxyribonucleotide binding;enzyme binding;enzyme regulator activity;GTP binding;GTPase binding;guanyl nucleotide binding;guanyl ribonucleotide binding;hydrolase activity;hydrolase activity, acting on acid anhydr…	apical plasma membrane;basolateral plasma membrane;brush border membrane;cell body;cell part;cell projection;cell projection membrane;cell projection part;cell surface;cytoplasm;cytoplasmic membrane-bounded vesicle;cytoplasmic membrane-bounded vesicle lumen;cytoplasmic part;cytoplasmic vesicle;cytoplasmic vesicle part;cytosol;endocytic vesicle lumen;extracellular matrix;extracellular membrane-bou…	biological regulation;cell cycle;cell death;cell motility;cellular component assembly;cellular component movement;cellular component organization;cellular macromolecular complex assembly;cellular membrane organization;cellular metabolic process;cellular process;death;endocytosis;establishment of localization;immune system process;locomotion;macromolecular complex assembly;macromolecule metabolic …	cell body;cell part;cell projection;cell surface;cytoplasm;cytoplasmic membrane-bounded vesicle;cytosol;extracellular matrix;extracellular organelle;extracellular region;intracellular membrane-bounded organelle;intracellular organelle;macromolecular complex;membrane;mitochondrion;neuron projection;neuronal cell body;nucleoplasm;nucleus;organelle;plasma membrane;protein complex;vesicle	Antigen processing and presentation;NOD-like receptor signaling pathway;Pathways in cancer;Plant-pathogen interaction;Progesterone-mediated oocyte maturation;Prostate cancer;Protein processing in endoplasmic reticulum	HATPase_c;HSP90	ADENYL_NUCLEOTIDE_BINDING;ADENYL_RIBONUCLEOTIDE_BINDING;APRELIKOVA_BRCA1_TARGETS;ATP_BINDING;BAELDE_DIABETIC_NEPHROPATHY_DN;BENPORATH_MYC_TARGETS_WITH_EBOX;BERENJENO_TRANSFORMED_BY_RHOA_UP;BHATI_G2M_ARREST_BY_2METHOXYESTRADIOL_UP;BIDUS_METASTASIS_UP;BIOCARTA_AKT_PATHWAY;BIOCARTA_GCR_PATHWAY;BIOCARTA_HIF_PATHWAY;BIOCARTA_NO1_PATHWAY;BIOCARTA_P53HYPOXIA_PATHWAY;BIOCARTA_PPARA_PATHWAY;BIOCARTA_TEL_P…	3D-structure;Acetylation;Alternativesplicing;ATP-binding;Cellmembrane;Chaperone;Completeproteome;Cytoplasm;Directproteinsequencing;Membrane;Nucleotide-binding;Phosphoprotein;Referenceproteome;S-nitrosylation;Stressresponse;Ublconjugation	apoptosis;axon guidance;biological regulation;cardiac muscle cell apoptosis;cell cycle;cell cycle process;cell death;cell migration;cell motility;cell surface receptor linked signaling pathway;cellular component assembly;cellular component assembly at cellular level;cellular component movement;cellular component organization;cellular component organization at cellular level;cellular component org…	adenyl deoxyribonucleotide binding;adenyl nucleotide binding;adenyl ribonucleotide binding;antigen binding;ATP binding;ATPase activity;binding;catalytic activity;CTP binding;dATP binding;deoxyribonucleotide binding;enzyme binding;enzyme regulator activity;GTP binding;GTPase binding;guanyl nucleotide binding;guanyl ribonucleotide binding;hydrolase activity;hydrolase activity, acting on acid anhydr…	apical plasma membrane;basolateral plasma membrane;brush border membrane;cell body;cell part;cell projection;cell projection membrane;cell projection part;cell surface;cytoplasm;cytoplasmic membrane-bounded vesicle;cytoplasmic membrane-bounded vesicle lumen;cytoplasmic part;cytoplasmic vesicle;cytoplasmic vesicle part;cytosol;endocytic vesicle lumen;extracellular matrix;extracellular membrane-bou…	biological regulation;cell cycle;cell death;cell motility;cellular component assembly;cellular component movement;cellular component organization;cellular macromolecular complex assembly;cellular membrane organization;cellular metabolic process;cellular process;death;endocytosis;establishment of localization;immune system process;locomotion;macromolecular complex assembly;macromolecule metabolic …	cell body;cell part;cell projection;cell surface;cytoplasm;cytoplasmic membrane-bounded vesicle;cytosol;extracellular matrix;extracellular organelle;extracellular region;intracellular membrane-bounded organelle;intracellular organelle;macromolecular complex;membrane;mitochondrion;neuron projection;neuronal cell body;nucleoplasm;nucleus;organelle;plasma membrane;protein complex;vesicle	Antigen processing and presentation;NOD-like receptor signaling pathway;Pathways in cancer;Plant-pathogen interaction;Progesterone-mediated oocyte maturation;Prostate cancer;Protein processing in endoplasmic reticulum	HATPase_c;HSP90	ADENYL_NUCLEOTIDE_BINDING;ADENYL_RIBONUCLEOTIDE_BINDING;APRELIKOVA_BRCA1_TARGETS;ATP_BINDING;BAELDE_DIABETIC_NEPHROPATHY_DN;BENPORATH_MYC_TARGETS_WITH_EBOX;BERENJENO_TRANSFORMED_BY_RHOA_UP;BHATI_G2M_ARREST_BY_2METHOXYESTRADIOL_UP;BIDUS_METASTASIS_UP;BIOCARTA_AKT_PATHWAY;BIOCARTA_GCR_PATHWAY;BIOCARTA_HIF_PATHWAY;BIOCARTA_NO1_PATHWAY;BIOCARTA_P53HYPOXIA_PATHWAY;BIOCARTA_PPARA_PATHWAY;BIOCARTA_TEL_P…	3D-structure;Acetylation;Alternativesplicing;ATP-binding;Cellmembrane;Chaperone;Completeproteome;Cytoplasm;Directproteinsequencing;Membrane;Nucleotide-binding;Phosphoprotein;Referenceproteome;S-nitrosylation;Stressresponse;Ublconjugation	3	56	40	39	686	501	492	84659	0	32331	2039600000000	8387	4580600000	5259700000	8155400000	6679700000	6110500000	10118000000	2021500000	3742800000	3641000000	4483300000	2815800000	4198400000	366819000000000	36558300000000
30.6853	30.7615	30.5997	30.7371	30.881	30.6369	axon guidance;biological regulation;blood coagulation;carbohydrate transport;cell differentiation;cell migration;cell motility;cell surface receptor linked signaling pathway;cellular component movement;cellular developmental process;cellular macromolecule metabolic process;cellular metabolic process;cellular process;cellular protein metabolic process;cellular response to chemical stimulus;cellula…	adenyl nucleotide binding;adenyl ribonucleotide binding;ATP binding;binding;catalytic activity;enzyme binding;ion channel binding;kinase activity;non-membrane spanning protein tyrosine kinase activity;nucleotide binding;phosphotransferase activity, alcohol group as acceptor;protein binding;protein kinase activity;protein tyrosine kinase activity;purine nucleotide binding;purine ribonucleoside tri…	actin filament;adherens junction;anchoring junction;cell junction;cell part;cell-substrate adherens junction;cell-substrate junction;cytoplasm;cytoplasmic part;cytoskeletal part;cytosol;extracellular membrane-bounded organelle;extracellular organelle;extracellular region part;extracellular vesicular exosome;extrinsic to internal side of plasma membrane;extrinsic to membrane;extrinsic to plasma me…	biological regulation;carbohydrate transport;cell differentiation;cell motility;cellular component movement;cellular metabolic process;cellular process;circulatory system process;coagulation;developmental process;establishment of localization;immune system process;locomotion;macromolecule metabolic process;macromolecule modification;metabolic process;multicellular organismal process;primary metab…	cell part;cytoplasm;cytosol;extracellular organelle;Golgi apparatus;intracellular membrane-bounded organelle;intracellular organelle;macromolecular complex;membrane;microtubule organizing center;organelle;plasma membrane;protein complex;vesicle	Adherens junction;Tight junction	Pkinase_Tyr;SH2;SH3_1	AAACCAC,MIR-140;AACTGGA,MIR-145;ACOSTA_PROLIFERATION_INDEPENDENT_MYC_TARGETS_DN;ADDYA_ERYTHROID_DIFFERENTIATION_BY_HEMIN;ATGAAGG,MIR-205;BIOPOLYMER_METABOLIC_PROCESS;BIOPOLYMER_MODIFICATION;BLALOCK_ALZHEIMERS_DISEASE_INCIPIENT_UP;BLALOCK_ALZHEIMERS_DISEASE_UP;BRUINS_UVC_RESPONSE_VIA_TP53_GROUP_B;CAGCTTT,MIR-320;CAGGGTC,MIR-504;CARD_MIR302A_TARGETS;CELLULAR_MACROMOLECULE_METABOLIC_PROCESS;CELLULAR…	3D-structure;ATP-binding;Cellmembrane;Completeproteome;Cytoplasm;Cytoskeleton;Kinase;Lipoprotein;Membrane;Myristate;Nucleotide-binding;Palmitate;Phosphoprotein;Polymorphism;Proto-oncogene;Referenceproteome;SH2domain;SH3domain;Transferase;Tyrosine-proteinkinase	axon guidance;biological regulation;blood coagulation;carbohydrate transport;cell differentiation;cell migration;cell motility;cell surface receptor linked signaling pathway;cellular component movement;cellular developmental process;cellular macromolecule metabolic process;cellular metabolic process;cellular process;cellular protein metabolic process;cellular response to chemical stimulus;cellula…	adenyl nucleotide binding;adenyl ribonucleotide binding;ATP binding;binding;catalytic activity;enzyme binding;ion channel binding;kinase activity;non-membrane spanning protein tyrosine kinase activity;nucleotide binding;phosphotransferase activity, alcohol group as acceptor;protein binding;protein kinase activity;protein tyrosine kinase activity;purine nucleotide binding;purine ribonucleoside tri…	actin filament;adherens junction;anchoring junction;cell junction;cell part;cell-substrate adherens junction;cell-substrate junction;cytoplasm;cytoplasmic part;cytoskeletal part;cytosol;extracellular membrane-bounded organelle;extracellular organelle;extracellular region part;extracellular vesicular exosome;extrinsic to internal side of plasma membrane;extrinsic to membrane;extrinsic to plasma me…	biological regulation;carbohydrate transport;cell differentiation;cell motility;cellular component movement;cellular metabolic process;cellular process;circulatory system process;coagulation;developmental process;establishment of localization;immune system process;locomotion;macromolecule metabolic process;macromolecule modification;metabolic process;multicellular organismal process;primary metab…	cell part;cytoplasm;cytosol;extracellular organelle;Golgi apparatus;intracellular membrane-bounded organelle;intracellular organelle;macromolecular complex;membrane;microtubule organizing center;organelle;plasma membrane;protein complex;vesicle	Adherens junction;Tight junction	Pkinase_Tyr;SH2;SH3_1	AAACCAC,MIR-140;AACTGGA,MIR-145;ACOSTA_PROLIFERATION_INDEPENDENT_MYC_TARGETS_DN;ADDYA_ERYTHROID_DIFFERENTIATION_BY_HEMIN;ATGAAGG,MIR-205;BIOPOLYMER_METABOLIC_PROCESS;BIOPOLYMER_MODIFICATION;BLALOCK_ALZHEIMERS_DISEASE_INCIPIENT_UP;BLALOCK_ALZHEIMERS_DISEASE_UP;BRUINS_UVC_RESPONSE_VIA_TP53_GROUP_B;CAGCTTT,MIR-320;CAGGGTC,MIR-504;CARD_MIR302A_TARGETS;CELLULAR_MACROMOLECULE_METABOLIC_PROCESS;CELLULAR…	3D-structure;ATP-binding;Cellmembrane;Completeproteome;Cytoplasm;Cytoskeleton;Kinase;Lipoprotein;Membrane;Myristate;Nucleotide-binding;Palmitate;Phosphoprotein;Polymorphism;Proto-oncogene;Referenceproteome;SH2domain;SH3domain;Transferase;Tyrosine-proteinkinase	1	24	24	13	536	536	378	60801	0	18902	31240000000	419	76891000	182070000	119220000	221670000	147450000	177390000	26942000	36085000	35428000	86606000	57030000	82807000	306979000000000	309138000000000
27.857	27.6043	26.9818	27.4584	27.4869	26.799	anatomical structure development;anatomical structure morphogenesis;axonogenesis;biological regulation;brain development;cell part morphogenesis;cell projection morphogenesis;cell projection organization;cell surface receptor linked signaling pathway;cellular component assembly;cellular component morphogenesis;cellular component organization;cellular component organization at cellular level;cellu…	adenyl nucleotide binding;adenyl ribonucleotide binding;ATP binding;binding;catalytic activity;enzyme binding;growth factor binding;hormone binding;identical protein binding;insulin binding;insulin receptor binding;insulin receptor substrate binding;insulin-like growth factor binding;insulin-like growth factor I binding;insulin-like growth factor-activated receptor activity;kinase activity;kinase…	caveola;cell part;cell projection;integral to membrane;integral to plasma membrane;intracellular membrane-bounded organelle;intracellular organelle;intracellular part;intrinsic to membrane;intrinsic to plasma membrane;macromolecular complex;membrane;membrane part;membrane raft;membrane-bounded organelle;neuron projection;organelle;plasma membrane;plasma membrane part;protein complex;receptor comp…	anatomical structure development;anatomical structure morphogenesis;biological regulation;cellular component assembly;cellular component morphogenesis;cellular component organization;cellular metabolic process;cellular process;developmental process;establishment or maintenance of cell polarity;immune system process;macromolecular complex assembly;macromolecule metabolic process;macromolecule modi…	cell part;cell projection;intracellular membrane-bounded organelle;intracellular organelle;macromolecular complex;membrane;neuron projection;organelle;plasma membrane;protein complex;receptor complex	Adherens junction;Endocytosis;Focal adhesion;Glioma;Long-term depression;Melanoma;Oocyte meiosis;Pathways in cancer;Progesterone-mediated oocyte maturation;Prostate cancer	fn3;Furin-like;Pkinase_Tyr;Recep_L_domain	AACTGAC,MIR-223;AACTTT_UNKNOWN;ACEVEDO_METHYLATED_IN_LIVER_CANCER_DN;AKT_UP_MTOR_DN.V1_UP;AMUNDSON_GAMMA_RADIATION_RESISTANCE;ANTI_APOPTOSIS;APOPTOSIS_GO;ATATGCA,MIR-448;BAKKER_FOXO3_TARGETS_UP;BARIS_THYROID_CANCER_DN;BECKER_TAMOXIFEN_RESISTANCE_DN;BERENJENO_ROCK_SIGNALING_NOT_VIA_RHOA_DN;BIOCARTA_BAD_PATHWAY;BIOCARTA_ERK_PATHWAY;BIOCARTA_HDAC_PATHWAY;BIOCARTA_IGF1_PATHWAY;BIOCARTA_IGF1MTOR_PATHW…	3D-structure;ATP-binding;Cellmembrane;Cleavageonpairofbasicresidues;Completeproteome;Directproteinsequencing;Diseasemutation;Disulfidebond;Glycoprotein;Isopeptidebond;Kinase;Membrane;Nucleotide-binding;Phosphoprotein;Polymorphism;Receptor;Referenceproteome;Repeat;Signal;Transferase;Transmembrane;Transmembranehelix;Tyrosine-proteinkinase;Ublconjugation	anatomical structure development;anatomical structure morphogenesis;axonogenesis;biological regulation;brain development;cell part morphogenesis;cell projection morphogenesis;cell projection organization;cell surface receptor linked signaling pathway;cellular component assembly;cellular component morphogenesis;cellular component organization;cellular component organization at cellular level;cellu…	adenyl nucleotide binding;adenyl ribonucleotide binding;ATP binding;binding;catalytic activity;enzyme binding;growth factor binding;hormone binding;identical protein binding;insulin binding;insulin receptor binding;insulin receptor substrate binding;insulin-like growth factor binding;insulin-like growth factor I binding;insulin-like growth factor-activated receptor activity;kinase activity;kinase…	caveola;cell part;cell projection;integral to membrane;integral to plasma membrane;intracellular membrane-bounded organelle;intracellular organelle;intracellular part;intrinsic to membrane;intrinsic to plasma membrane;macromolecular complex;membrane;membrane part;membrane raft;membrane-bounded organelle;neuron projection;organelle;plasma membrane;plasma membrane part;protein complex;receptor comp…	anatomical structure development;anatomical structure morphogenesis;biological regulation;cellular component assembly;cellular component morphogenesis;cellular component organization;cellular metabolic process;cellular process;developmental process;establishment or maintenance of cell polarity;immune system process;macromolecular complex assembly;macromolecule metabolic process;macromolecule modi…	cell part;cell projection;intracellular membrane-bounded organelle;intracellular organelle;macromolecular complex;membrane;neuron projection;organelle;plasma membrane;protein complex;receptor complex	Adherens junction;Endocytosis;Focal adhesion;Glioma;Long-term depression;Melanoma;Oocyte meiosis;Pathways in cancer;Progesterone-mediated oocyte maturation;Prostate cancer	fn3;Furin-like;Pkinase_Tyr;Recep_L_domain	AACTGAC,MIR-223;AACTTT_UNKNOWN;ACEVEDO_METHYLATED_IN_LIVER_CANCER_DN;AKT_UP_MTOR_DN.V1_UP;AMUNDSON_GAMMA_RADIATION_RESISTANCE;ANTI_APOPTOSIS;APOPTOSIS_GO;ATATGCA,MIR-448;BAKKER_FOXO3_TARGETS_UP;BARIS_THYROID_CANCER_DN;BECKER_TAMOXIFEN_RESISTANCE_DN;BERENJENO_ROCK_SIGNALING_NOT_VIA_RHOA_DN;BIOCARTA_BAD_PATHWAY;BIOCARTA_ERK_PATHWAY;BIOCARTA_HDAC_PATHWAY;BIOCARTA_IGF1_PATHWAY;BIOCARTA_IGF1MTOR_PATHW…	3D-structure;ATP-binding;Cellmembrane;Cleavageonpairofbasicresidues;Completeproteome;Directproteinsequencing;Diseasemutation;Disulfidebond;Glycoprotein;Isopeptidebond;Kinase;Membrane;Nucleotide-binding;Phosphoprotein;Polymorphism;Receptor;Referenceproteome;Repeat;Signal;Transferase;Transmembrane;Transmembranehelix;Tyrosine-proteinkinase;Ublconjugation	2	26	26	24	214	214	201	15479	0	14504	3803600000	127	2528100	5465000	3119500	16389000	8883000	7129500	3837900	1955600	1894200	1545300	1065200	2957500	263597000000000	274735000000000
37.9591	37.9453	38.1472	37.5948	37.9122	37.7239	anatomical structure development;axon guidance;biological regulation;cellular macromolecule metabolic process;cellular metabolic process;cellular process;cellular protein metabolic process;cellular response to chemical stimulus;cellular response to cytokine stimulus;cellular response to heat;cellular response to interleukin-4;cellular response to organic substance;cellular response to stimulus;ce…	adenyl nucleotide binding;adenyl ribonucleotide binding;antigen binding;ATP binding;binding;double-stranded RNA binding;enzyme binding;enzyme regulator activity;kinase binding;MHC class II protein complex binding;MHC protein complex binding;nitric-oxide synthase regulator activity;nucleic acid binding;nucleotide binding;protein binding;protein domain specific binding;purine nucleotide binding;pur…	cell part;cytoplasm;cytoplasmic membrane-bounded vesicle;cytoplasmic part;cytoplasmic vesicle;cytosol;extracellular membrane-bounded organelle;extracellular organelle;extracellular region part;extracellular vesicular exosome;intracellular membrane-bounded organelle;intracellular organelle;intracellular organelle part;intracellular part;melanosome;membrane;membrane-bounded organelle;membrane-bound…	anatomical structure development;biological regulation;cellular metabolic process;cellular process;developmental process;immune system process;locomotion;macromolecule metabolic process;metabolic process;primary metabolic process;protein folding;protein metabolic process;response to abiotic stimulus;response to chemical stimulus;response to external stimulus;response to heat;response to stimulus;…	cell part;cytoplasm;cytoplasmic membrane-bounded vesicle;cytosol;extracellular organelle;intracellular membrane-bounded organelle;intracellular organelle;membrane;mitochondrion;nucleoplasm;organelle;vesicle	Antigen processing and presentation;NOD-like receptor signaling pathway;Pathways in cancer;Plant-pathogen interaction;Progesterone-mediated oocyte maturation;Prostate cancer;Protein processing in endoplasmic reticulum	HATPase_c;HSP90	ACEVEDO_LIVER_CANCER_UP;ACEVEDO_LIVER_TUMOR_VS_NORMAL_ADJACENT_TISSUE_UP;ATCMNTCCGY_UNKNOWN;BENPORATH_MYC_TARGETS_WITH_EBOX;BENPORATH_SOX2_TARGETS;BIOSYNTHETIC_PROCESS;BLALOCK_ALZHEIMERS_DISEASE_DN;BLALOCK_ALZHEIMERS_DISEASE_INCIPIENT_DN;BORCZUK_MALIGNANT_MESOTHELIOMA_UP;BUYTAERT_PHOTODYNAMIC_THERAPY_STRESS_UP;BYSTRYKH_HEMATOPOIESIS_STEM_CELL_SCP2_QTL_TRANS;CACGTG_V$MYC_Q2;CAGGTG_V$E12_Q6;CAIRO_H…	3D-structure;Acetylation;ATP-binding;Chaperone;Completeproteome;Cytoplasm;Directproteinsequencing;Glycoprotein;Nucleotide-binding;Phosphoprotein;Polymorphism;Referenceproteome;S-nitrosylation;Stressresponse;Ublconjugation	anatomical structure development;axon guidance;biological regulation;cellular macromolecule metabolic process;cellular metabolic process;cellular process;cellular protein metabolic process;cellular response to chemical stimulus;cellular response to cytokine stimulus;cellular response to heat;cellular response to interleukin-4;cellular response to organic substance;cellular response to stimulus;ce…	adenyl nucleotide binding;adenyl ribonucleotide binding;antigen binding;ATP binding;binding;double-stranded RNA binding;enzyme binding;enzyme regulator activity;kinase binding;MHC class II protein complex binding;MHC protein complex binding;nitric-oxide synthase regulator activity;nucleic acid binding;nucleotide binding;protein binding;protein domain specific binding;purine nucleotide binding;pur…	cell part;cytoplasm;cytoplasmic membrane-bounded vesicle;cytoplasmic part;cytoplasmic vesicle;cytosol;extracellular membrane-bounded organelle;extracellular organelle;extracellular region part;extracellular vesicular exosome;intracellular membrane-bounded organelle;intracellular organelle;intracellular organelle part;intracellular part;melanosome;membrane;membrane-bounded organelle;membrane-bound…	anatomical structure development;biological regulation;cellular metabolic process;cellular process;developmental process;immune system process;locomotion;macromolecule metabolic process;metabolic process;primary metabolic process;protein folding;protein metabolic process;response to abiotic stimulus;response to chemical stimulus;response to external stimulus;response to heat;response to stimulus;…	cell part;cytoplasm;cytoplasmic membrane-bounded vesicle;cytosol;extracellular organelle;intracellular membrane-bounded organelle;intracellular organelle;membrane;mitochondrion;nucleoplasm;organelle;vesicle	Antigen processing and presentation;NOD-like receptor signaling pathway;Pathways in cancer;Plant-pathogen interaction;Progesterone-mediated oocyte maturation;Prostate cancer;Protein processing in endoplasmic reticulum	HATPase_c;HSP90	ACEVEDO_LIVER_CANCER_UP;ACEVEDO_LIVER_TUMOR_VS_NORMAL_ADJACENT_TISSUE_UP;ATCMNTCCGY_UNKNOWN;BENPORATH_MYC_TARGETS_WITH_EBOX;BENPORATH_SOX2_TARGETS;BIOSYNTHETIC_PROCESS;BLALOCK_ALZHEIMERS_DISEASE_DN;BLALOCK_ALZHEIMERS_DISEASE_INCIPIENT_DN;BORCZUK_MALIGNANT_MESOTHELIOMA_UP;BUYTAERT_PHOTODYNAMIC_THERAPY_STRESS_UP;BYSTRYKH_HEMATOPOIESIS_STEM_CELL_SCP2_QTL_TRANS;CACGTG_V$MYC_Q2;CAGGTG_V$E12_Q6;CAIRO_H…	3D-structure;Acetylation;ATP-binding;Chaperone;Completeproteome;Cytoplasm;Directproteinsequencing;Glycoprotein;Nucleotide-binding;Phosphoprotein;Polymorphism;Referenceproteome;S-nitrosylation;Stressresponse;Ublconjugation	2	62	62	38	786	786	536	83263	0	32331	4097000000000	12438	9367300000	10941000000	16610000000	14163000000	12799000000	18211000000	4379400000	7089300000	7269900000	8828700000	6113600000	8380400000	378501000000000	378997000000000
35.3442	35.051	35.0183	35.44	35.4893	35.7386	apoptosis;base-excision repair, DNA ligation;biological regulation;catabolic process;cell activation;cell chemotaxis;cell death;cell migration;cell motility;cell projection organization;cellular catabolic process;cellular component disassembly;cellular component disassembly at cellular level;cellular component disassembly involved in apoptosis;cellular component movement;cellular component organi…	binding;chemoattractant activity;chromatin binding;cytokine activity;damaged DNA binding;DNA bending activity;DNA binding;double-stranded DNA binding;nucleic acid binding;nucleic acid binding transcription factor activity;protein binding;RAGE receptor binding;receptor binding;repressing transcription factor binding;sequence-specific DNA binding transcription factor activity;single-stranded DNA bi…	cell part;cell surface;chromosome;condensed chromosome;extracellular region;extracellular region part;extracellular space;intracellular membrane-bounded organelle;intracellular non-membrane-bounded organelle;intracellular organelle;intracellular organelle part;intracellular part;membrane-bounded organelle;non-membrane-bounded organelle;nuclear part;nucleoplasm;nucleus;organelle;organelle part	biological regulation;catabolic process;cell activation;cell death;cell motility;cellular component disassembly;cellular component movement;cellular component organization;cellular metabolic process;cellular nitrogen compound metabolic process;cellular process;chromatin modification;chromatin organization;chromosome organization;death;DNA ligation;DNA metabolic process;DNA recombination;immune sy…	cell part;cell surface;chromosome;extracellular region;extracellular space;intracellular membrane-bounded organelle;intracellular non-membrane-bounded organelle;intracellular organelle;nucleoplasm;nucleus;organelle	Base excision repair	HMG_box;HMG_box_2	AACTTT_UNKNOWN;ACACTAC,MIR-142-3P;ACEVEDO_LIVER_CANCER_UP;AFFAR_YY1_TARGETS_DN;AGCGCAG,MIR-191;AMBROSINI_FLAVOPIRIDOL_TREATMENT_TP53;ANTI_APOPTOSIS;APOPTOSIS_GO;BASE_EXCISION_REPAIR;BCAT_BILD_ET_AL_UP;BIOCARTA_DNAFRAGMENT_PATHWAY;BIOPOLYMER_METABOLIC_PROCESS;BLUM_RESPONSE_TO_SALIRASIB_DN;BYSTRYKH_HEMATOPOIESIS_STEM_CELL_QTL_TRANS;CATRRAGC_UNKNOWN;CATTGTYY_V$SOX9_B1;CELL_DEVELOPMENT;CELLULAR_COMPO…	3D-structure;Acetylation;Chromosome;Completeproteome;Directproteinsequencing;DNA-binding;Isopeptidebond;Nucleus;Phosphoprotein;Polymorphism;Referenceproteome;Repeat;Ublconjugation	apoptosis;base-excision repair, DNA ligation;biological regulation;catabolic process;cell activation;cell chemotaxis;cell death;cell migration;cell motility;cell projection organization;cellular catabolic process;cellular component disassembly;cellular component disassembly at cellular level;cellular component disassembly involved in apoptosis;cellular component movement;cellular component organi…	binding;chemoattractant activity;chromatin binding;cytokine activity;damaged DNA binding;DNA bending activity;DNA binding;double-stranded DNA binding;nucleic acid binding;nucleic acid binding transcription factor activity;protein binding;RAGE receptor binding;receptor binding;repressing transcription factor binding;sequence-specific DNA binding transcription factor activity;single-stranded DNA bi…	cell part;cell surface;chromosome;condensed chromosome;extracellular region;extracellular region part;extracellular space;intracellular membrane-bounded organelle;intracellular non-membrane-bounded organelle;intracellular organelle;intracellular organelle part;intracellular part;membrane-bounded organelle;non-membrane-bounded organelle;nuclear part;nucleoplasm;nucleus;organelle;organelle part	biological regulation;catabolic process;cell activation;cell death;cell motility;cellular component disassembly;cellular component movement;cellular component organization;cellular metabolic process;cellular nitrogen compound metabolic process;cellular process;chromatin modification;chromatin organization;chromosome organization;death;DNA ligation;DNA metabolic process;DNA recombination;immune sy…	cell part;cell surface;chromosome;extracellular region;extracellular space;intracellular membrane-bounded organelle;intracellular non-membrane-bounded organelle;intracellular organelle;nucleoplasm;nucleus;organelle	Base excision repair	HMG_box;HMG_box_2	AACTTT_UNKNOWN;ACACTAC,MIR-142-3P;ACEVEDO_LIVER_CANCER_UP;AFFAR_YY1_TARGETS_DN;AGCGCAG,MIR-191;AMBROSINI_FLAVOPIRIDOL_TREATMENT_TP53;ANTI_APOPTOSIS;APOPTOSIS_GO;BASE_EXCISION_REPAIR;BCAT_BILD_ET_AL_UP;BIOCARTA_DNAFRAGMENT_PATHWAY;BIOPOLYMER_METABOLIC_PROCESS;BLUM_RESPONSE_TO_SALIRASIB_DN;BYSTRYKH_HEMATOPOIESIS_STEM_CELL_QTL_TRANS;CATRRAGC_UNKNOWN;CATTGTYY_V$SOX9_B1;CELL_DEVELOPMENT;CELLULAR_COMPO…	3D-structure;Acetylation;Chromosome;Completeproteome;Directproteinsequencing;DNA-binding;Isopeptidebond;Nucleus;Phosphoprotein;Polymorphism;Referenceproteome;Repeat;Ublconjugation	2	17	17	14	665	665	535	24893	0	32331	895580000000	2323	10422000000	12747000000	17779000000	19242000000	16498000000	23175000000	3911700000	5975600000	4378300000	13872000000	7303100000	13958000000	350541000000000	350136000000000
28.5192	28.2684	24.0537	31.9677	31.6764	31.6414	actin cytoskeleton organization;actin filament-based process;actomyosin structure organization;adrenal gland development;amine metabolic process;aminoglycan biosynthetic process;aminoglycan metabolic process;anatomical structure development;anatomical structure formation involved in morphogenesis;anatomical structure homeostasis;anatomical structure morphogenesis;aorta morphogenesis;artery morpho…	adenyl nucleotide binding;adenyl ribonucleotide binding;ATP binding;binding;catalytic activity;enzyme binding;G-protein coupled receptor activity;growth factor binding;growth factor receptor binding;kinase activity;kinase binding;molecular transducer activity;nucleotide binding;phosphotransferase activity, alcohol group as acceptor;platelet activating factor receptor activity;platelet-derived gro…	adherens junction;anchoring junction;apical plasma membrane;cell junction;cell part;cell surface;cell-substrate adherens junction;cell-substrate junction;cytoplasm;cytoplasmic membrane-bounded vesicle;cytoplasmic part;cytoplasmic vesicle;extracellular membrane-bounded organelle;extracellular organelle;extracellular region part;extracellular vesicular exosome;focal adhesion;integral to membrane;in…	amine metabolic process;anatomical structure development;anatomical structure formation involved in morphogenesis;anatomical structure morphogenesis;biological regulation;biosynthetic process;carbohydrate metabolic process;cell motility;cell proliferation;cellular component assembly;cellular component movement;cellular component organization;cellular lipid metabolic process;cellular metabolic pro…	cell part;cell surface;cytoplasm;cytoplasmic membrane-bounded vesicle;extracellular organelle;intracellular membrane-bounded organelle;intracellular organelle;membrane;nucleus;organelle;plasma membrane;vesicle	Calcium signaling pathway;Cytokine-cytokine receptor interaction;Focal adhesion;Gap junction;Glioma;MAPK signaling pathway;Melanoma;Pathways in cancer;Prostate cancer;Regulation of actin cytoskeleton	ig;I-set;Pkinase_Tyr	AAANWWTGC_UNKNOWN;ABRAHAM_ALPC_VS_MULTIPLE_MYELOMA_UP;ACCAAAG,MIR-9;ACEVEDO_LIVER_CANCER_UP;ACEVEDO_LIVER_CANCER_WITH_H3K27ME3_DN;ANASTASSIOU_CANCER_MESENCHYMAL_TRANSITION_SIGNATURE;BERENJENO_TRANSFORMED_BY_RHOA_DN;BLALOCK_ALZHEIMERS_DISEASE_UP;BLUM_RESPONSE_TO_SALIRASIB_DN;BROWNE_HCMV_INFECTION_18HR_DN;BROWNE_HCMV_INFECTION_24HR_DN;BURTON_ADIPOGENESIS_PEAK_AT_0HR;CAIRO_PML_TARGETS_BOUND_BY_MYC_D…	3D-structure;Alternativesplicing;ATP-binding;Cellmembrane;Chemotaxis;Chromosomalrearrangement;Completeproteome;Cytoplasmicvesicle;Developmentalprotein;Directproteinsequencing;Diseasemutation;Disulfidebond;Glycoprotein;Immunoglobulindomain;Kinase;Lysosome;Membrane;Nucleotide-binding;Phosphoprotein;Polymorphism;Proto-oncogene;Receptor;Referenceproteome;Repeat;Signal;Transferase;Transmembrane;Transm…	actin cytoskeleton organization;actin filament-based process;actomyosin structure organization;adrenal gland development;amine metabolic process;aminoglycan biosynthetic process;aminoglycan metabolic process;anatomical structure development;anatomical structure formation involved in morphogenesis;anatomical structure homeostasis;anatomical structure morphogenesis;aorta morphogenesis;artery morpho…	adenyl nucleotide binding;adenyl ribonucleotide binding;ATP binding;binding;catalytic activity;enzyme binding;G-protein coupled receptor activity;growth factor binding;growth factor receptor binding;kinase activity;kinase binding;molecular transducer activity;nucleotide binding;phosphotransferase activity, alcohol group as acceptor;platelet activating factor receptor activity;platelet-derived gro…	adherens junction;anchoring junction;apical plasma membrane;cell junction;cell part;cell surface;cell-substrate adherens junction;cell-substrate junction;cytoplasm;cytoplasmic membrane-bounded vesicle;cytoplasmic part;cytoplasmic vesicle;extracellular membrane-bounded organelle;extracellular organelle;extracellular region part;extracellular vesicular exosome;focal adhesion;integral to membrane;in…	amine metabolic process;anatomical structure development;anatomical structure formation involved in morphogenesis;anatomical structure morphogenesis;biological regulation;biosynthetic process;carbohydrate metabolic process;cell motility;cell proliferation;cellular component assembly;cellular component movement;cellular component organization;cellular lipid metabolic process;cellular metabolic pro…	cell part;cell surface;cytoplasm;cytoplasmic membrane-bounded vesicle;extracellular organelle;intracellular membrane-bounded organelle;intracellular organelle;membrane;nucleus;organelle;plasma membrane;vesicle	Calcium signaling pathway;Cytokine-cytokine receptor interaction;Focal adhesion;Gap junction;Glioma;MAPK signaling pathway;Melanoma;Pathways in cancer;Prostate cancer;Regulation of actin cytoskeleton	ig;I-set;Pkinase_Tyr	AAANWWTGC_UNKNOWN;ABRAHAM_ALPC_VS_MULTIPLE_MYELOMA_UP;ACCAAAG,MIR-9;ACEVEDO_LIVER_CANCER_UP;ACEVEDO_LIVER_CANCER_WITH_H3K27ME3_DN;ANASTASSIOU_CANCER_MESENCHYMAL_TRANSITION_SIGNATURE;BERENJENO_TRANSFORMED_BY_RHOA_DN;BLALOCK_ALZHEIMERS_DISEASE_UP;BLUM_RESPONSE_TO_SALIRASIB_DN;BROWNE_HCMV_INFECTION_18HR_DN;BROWNE_HCMV_INFECTION_24HR_DN;BURTON_ADIPOGENESIS_PEAK_AT_0HR;CAIRO_PML_TARGETS_BOUND_BY_MYC_D…	3D-structure;Alternativesplicing;ATP-binding;Cellmembrane;Chemotaxis;Chromosomalrearrangement;Completeproteome;Cytoplasmicvesicle;Developmentalprotein;Directproteinsequencing;Diseasemutation;Disulfidebond;Glycoprotein;Immunoglobulindomain;Kinase;Lysosome;Membrane;Nucleotide-binding;Phosphoprotein;Polymorphism;Proto-oncogene;Receptor;Referenceproteome;Repeat;Signal;Transferase;Transmembrane;Transm…	1	22	22	22	254	254	254	12397	0	13389	55143000000	133	98113000	95078000	65293000	258830000	99599000	192590000	61494000	48251000	77819000	106980000	56972000	121370000	315172000000000	312447000000000
26.0933	24.378	26.5079	26.2085	25.9504	26.4868	adaptive immune response;adaptive immune response based on somatic recombination of immune receptors built from immunoglobulin superfamily domains;anatomical structure development;anatomical structure homeostasis;anatomical structure morphogenesis;antigen processing and presentation;biological regulation;bradykinin catabolic process;catabolic process;cell killing;cellular catabolic process;cellul…	activating MHC class I receptor activity;aminopeptidase activity;apoptotic protease activator activity;binding;caspase activator activity;caspase regulator activity;catalytic activity;cysteine-type endopeptidase activity;cysteine-type peptidase activity;endopeptidase activity;enzyme activator activity;enzyme regulator activity;exopeptidase activity;HLA-A specific activating MHC class I receptor a…	acrosomal vesicle;axoneme part;cell part;cell projection part;cytoplasmic membrane-bounded vesicle;cytoplasmic part;cytoplasmic vesicle;cytosol;extracellular membrane-bounded organelle;extracellular organelle;extracellular region part;extracellular space;extracellular vesicular exosome;intracellular membrane-bounded organelle;intracellular organelle;intracellular part;lysosome;lytic vacuole;membr…	anatomical structure development;anatomical structure morphogenesis;biological regulation;catabolic process;cell killing;cellular metabolic process;cellular process;developmental process;homeostatic process;immune system process;macromolecule metabolic process;metabolic process;multicellular organismal process;peptide metabolic process;primary metabolic process;protein maturation;protein metaboli…	cell part;cytoplasmic membrane-bounded vesicle;cytosol;extracellular organelle;extracellular space;intracellular membrane-bounded organelle;intracellular organelle;lysosome;organelle;vacuole;vesicle	Lysosome	Inhibitor_I29;Peptidase_C1	ACEVEDO_LIVER_CANCER_UP;ADDYA_ERYTHROID_DIFFERENTIATION_BY_HEMIN;APPEL_IMATINIB_RESPONSE;BAELDE_DIABETIC_NEPHROPATHY_UP;BASSO_B_LYMPHOCYTE_NETWORK;BLALOCK_ALZHEIMERS_DISEASE_UP;BMI1_DN_MEL18_DN.V1_DN;BOHN_PRIMARY_IMMUNODEFICIENCY_SYNDROM_DN;BOQUEST_STEM_CELL_DN;BYSTROEM_CORRELATED_WITH_IL5_UP;CAIRO_LIVER_DEVELOPMENT_DN;CELLULAR_MACROMOLECULE_METABOLIC_PROCESS;CELLULAR_PROTEIN_METABOLIC_PROCESS;CE…	3D-structure;Completeproteome;Directproteinsequencing;Disulfidebond;Glycoprotein;Hydrolase;Lysosome;Polymorphism;Protease;Referenceproteome;Signal;Thiolprotease;Zymogen	adaptive immune response;adaptive immune response based on somatic recombination of immune receptors built from immunoglobulin superfamily domains;anatomical structure development;anatomical structure homeostasis;anatomical structure morphogenesis;antigen processing and presentation;biological regulation;bradykinin catabolic process;catabolic process;cell killing;cellular catabolic process;cellul…	activating MHC class I receptor activity;aminopeptidase activity;apoptotic protease activator activity;binding;caspase activator activity;caspase regulator activity;catalytic activity;cysteine-type endopeptidase activity;cysteine-type peptidase activity;endopeptidase activity;enzyme activator activity;enzyme regulator activity;exopeptidase activity;HLA-A specific activating MHC class I receptor a…	acrosomal vesicle;axoneme part;cell part;cell projection part;cytoplasmic membrane-bounded vesicle;cytoplasmic part;cytoplasmic vesicle;cytosol;extracellular membrane-bounded organelle;extracellular organelle;extracellular region part;extracellular space;extracellular vesicular exosome;intracellular membrane-bounded organelle;intracellular organelle;intracellular part;lysosome;lytic vacuole;membr…	anatomical structure development;anatomical structure morphogenesis;biological regulation;catabolic process;cell killing;cellular metabolic process;cellular process;developmental process;homeostatic process;immune system process;macromolecule metabolic process;metabolic process;multicellular organismal process;peptide metabolic process;primary metabolic process;protein maturation;protein metaboli…	cell part;cytoplasmic membrane-bounded vesicle;cytosol;extracellular organelle;extracellular space;intracellular membrane-bounded organelle;intracellular organelle;lysosome;organelle;vacuole;vesicle	Lysosome	Inhibitor_I29;Peptidase_C1	ACEVEDO_LIVER_CANCER_UP;ADDYA_ERYTHROID_DIFFERENTIATION_BY_HEMIN;APPEL_IMATINIB_RESPONSE;BAELDE_DIABETIC_NEPHROPATHY_UP;BASSO_B_LYMPHOCYTE_NETWORK;BLALOCK_ALZHEIMERS_DISEASE_UP;BMI1_DN_MEL18_DN.V1_DN;BOHN_PRIMARY_IMMUNODEFICIENCY_SYNDROM_DN;BOQUEST_STEM_CELL_DN;BYSTROEM_CORRELATED_WITH_IL5_UP;CAIRO_LIVER_DEVELOPMENT_DN;CELLULAR_MACROMOLECULE_METABOLIC_PROCESS;CELLULAR_PROTEIN_METABOLIC_PROCESS;CE…	3D-structure;Completeproteome;Directproteinsequencing;Disulfidebond;Glycoprotein;Hydrolase;Lysosome;Polymorphism;Protease;Referenceproteome;Signal;Thiolprotease;Zymogen	1	5	5	5	161	161	161	37393	27207	11768	1369100000	32	2713600	0	0	57785000	8191200	16662000	335880	0	11601000	505650	0	0	264817000000000	236822000000000
25.123	26.3652	28.0303	27.9873	26.3128	24.9301	activation of immune response;biological regulation;complement activation;complement activation, classical pathway;defense response;detection of biotic stimulus;detection of chemical stimulus;detection of molecule of bacterial origin;detection of stimulus;humoral immune response;immune effector process;immune response;immune system process;inflammatory response;innate immune response;macromolecul…	binding;carbohydrate binding;complement binding;complement component C1q binding;endopeptidase inhibitor activity;endopeptidase regulator activity;enzyme inhibitor activity;enzyme regulator activity;opsonin binding;peptidase inhibitor activity;peptidase regulator activity;protein binding	blood microparticle;cell part;extracellular membrane-bounded organelle;extracellular organelle;extracellular region;extracellular region part;extracellular space;extracellular vesicular exosome;membrane;membrane-bounded organelle;membrane-bounded vesicle;organelle;other organism cell;other organism part;plasma membrane;vesicle	biological regulation;detection of stimulus;immune system process;macromolecule metabolic process;metabolic process;primary metabolic process;protein metabolic process;regulation of transport;response to biotic stimulus;response to chemical stimulus;response to stimulus;response to stress	cell part;extracellular organelle;extracellular region;extracellular space;membrane;organelle;plasma membrane;vesicle	Complement and coagulation cascades;Staphylococcus aureus infection;Systemic lupus erythematosus	A2M;A2M_comp;A2M_N;A2M_N_2;A2M_recep;ANATO;NTR;Thiol-ester_cl	BENPORATH_CYCLING_GENES;BIOCARTA_CLASSIC_PATHWAY;BIOCARTA_COMP_PATHWAY;BIOCARTA_LECTIN_PATHWAY;chr6p21;COLINA_TARGETS_OF_4EBP1_AND_4EBP2;DELYS_THYROID_CANCER_UP;DEMAGALHAES_AGING_UP;GGGAGGRR_V$MAZ_Q6;GOBERT_OLIGODENDROCYTE_DIFFERENTIATION_DN;GSE11924_TH2_VS_TH17_CD4_TCELL_UP;GSE17721_POLYIC_VS_CPG_2H_BMDM_DN;GSE20715_WT_VS_TLR4_KO_LUNG_DN;GSE30083_SP2_VS_SP3_THYMOCYTE_UP;GSE32423_CTRL_VS_IL7_MEMO…	3D-structure;Alternativesplicing;Bloodgroupantigen;Cleavageonpairofbasicresidues;Complementpathway;Completeproteome;Directproteinsequencing;Diseasemutation;Disulfidebond;Glycoprotein;Immunity;Inflammatoryresponse;Innateimmunity;Polymorphism;Referenceproteome;Secreted;Signal;Sulfation;Systemiclupuserythematosus;Thioesterbond	activation of immune response;biological regulation;complement activation;complement activation, classical pathway;defense response;detection of biotic stimulus;detection of chemical stimulus;detection of molecule of bacterial origin;detection of stimulus;humoral immune response;immune effector process;immune response;immune system process;inflammatory response;innate immune response;macromolecul…	binding;carbohydrate binding;complement binding;complement component C1q binding;endopeptidase inhibitor activity;endopeptidase regulator activity;enzyme inhibitor activity;enzyme regulator activity;opsonin binding;peptidase inhibitor activity;peptidase regulator activity;protein binding	blood microparticle;cell part;extracellular membrane-bounded organelle;extracellular organelle;extracellular region;extracellular region part;extracellular space;extracellular vesicular exosome;membrane;membrane-bounded organelle;membrane-bounded vesicle;organelle;other organism cell;other organism part;plasma membrane;vesicle	biological regulation;detection of stimulus;immune system process;macromolecule metabolic process;metabolic process;primary metabolic process;protein metabolic process;regulation of transport;response to biotic stimulus;response to chemical stimulus;response to stimulus;response to stress	cell part;extracellular organelle;extracellular region;extracellular space;membrane;organelle;plasma membrane;vesicle	Complement and coagulation cascades;Staphylococcus aureus infection;Systemic lupus erythematosus	A2M;A2M_comp;A2M_N;A2M_N_2;A2M_recep;ANATO;NTR;Thiol-ester_cl	BENPORATH_CYCLING_GENES;BIOCARTA_CLASSIC_PATHWAY;BIOCARTA_COMP_PATHWAY;BIOCARTA_LECTIN_PATHWAY;chr6p21;COLINA_TARGETS_OF_4EBP1_AND_4EBP2;DELYS_THYROID_CANCER_UP;DEMAGALHAES_AGING_UP;GGGAGGRR_V$MAZ_Q6;GOBERT_OLIGODENDROCYTE_DIFFERENTIATION_DN;GSE11924_TH2_VS_TH17_CD4_TCELL_UP;GSE17721_POLYIC_VS_CPG_2H_BMDM_DN;GSE20715_WT_VS_TLR4_KO_LUNG_DN;GSE30083_SP2_VS_SP3_THYMOCYTE_UP;GSE32423_CTRL_VS_IL7_MEMO…	3D-structure;Alternativesplicing;Bloodgroupantigen;Cleavageonpairofbasicresidues;Complementpathway;Completeproteome;Directproteinsequencing;Diseasemutation;Disulfidebond;Glycoprotein;Immunity;Inflammatoryresponse;Innateimmunity;Polymorphism;Referenceproteome;Secreted;Signal;Sulfation;Systemiclupuserythematosus;Thioesterbond	2	42	42	38	351	351	331	19275	0	32331	7692300000	168	1184800	1893700	0	60523000	3441500	398040	387680	1775100	22849000	575610	703210	1234200	251787000000000	25774800000000
34.1558	34.1864	34.4933	33.9895	33.8742	33.9557	activation of protein kinase activity;activation of protein kinase B activity;biological regulation;biosynthetic process;cell communication;cell proliferation;cell redox homeostasis;cell-cell signaling;cellular biosynthetic process;cellular component movement;cellular homeostasis;cellular macromolecule metabolic process;cellular metabolic process;cellular nitrogen compound metabolic process;cellu…	catalytic activity;disulfide oxidoreductase activity;oxidoreductase activity;oxidoreductase activity, acting on a sulfur group of donors;oxidoreductase activity, acting on a sulfur group of donors, disulfide as acceptor;peptide disulfide oxidoreductase activity;protein disulfide oxidoreductase activity	cell part;cytoplasm;cytoplasmic part;cytosol;extracellular membrane-bounded organelle;extracellular organelle;extracellular region part;extracellular vesicular exosome;intracellular membrane-bounded organelle;intracellular organelle;intracellular organelle part;intracellular part;membrane-bounded organelle;membrane-bounded vesicle;mitochondrion;nuclear part;nucleoplasm;nucleus;organelle;organelle…	biological regulation;biosynthetic process;cell communication;cell proliferation;cell-cell signaling;cellular component movement;cellular homeostasis;cellular metabolic process;cellular nitrogen compound metabolic process;cellular process;glycerol ether metabolic process;homeostatic process;immune system process;macromolecule metabolic process;metabolic process;nitrogen compound metabolic process…	cell part;cytoplasm;cytosol;extracellular organelle;intracellular membrane-bounded organelle;intracellular organelle;mitochondrion;nucleoplasm;nucleus;organelle;vesicle		Thioredoxin	ABRAHAM_ALPC_VS_MULTIPLE_MYELOMA_DN;BENPORATH_MYC_TARGETS_WITH_EBOX;BERENJENO_TRANSFORMED_BY_RHOA_UP;BLALOCK_ALZHEIMERS_DISEASE_DN;BOHN_PRIMARY_IMMUNODEFICIENCY_SYNDROM_UP;BOYAULT_LIVER_CANCER_SUBCLASS_G3_UP;CAGCTG_V$AP4_Q5;CELL_CELL_SIGNALING;CELL_PROLIFERATION_GO_0008283;CHICAS_RB1_TARGETS_CONFLUENT;chr9q31;DAIRKEE_CANCER_PRONE_RESPONSE_BPA_E2;DANG_BOUND_BY_MYC;DANG_MYC_TARGETS_UP;DANG_REGULATE…	3D-structure;Acetylation;Activator;Alternativesplicing;Completeproteome;Cytoplasm;Directproteinsequencing;Disulfidebond;Electrontransport;Nucleus;Redox-activecenter;Referenceproteome;Secreted;S-nitrosylation;Transcription;Transcriptionregulation;Transport;Ublconjugation	activation of protein kinase activity;activation of protein kinase B activity;biological regulation;biosynthetic process;cell communication;cell proliferation;cell redox homeostasis;cell-cell signaling;cellular biosynthetic process;cellular component movement;cellular homeostasis;cellular macromolecule metabolic process;cellular metabolic process;cellular nitrogen compound metabolic process;cellu…	catalytic activity;disulfide oxidoreductase activity;oxidoreductase activity;oxidoreductase activity, acting on a sulfur group of donors;oxidoreductase activity, acting on a sulfur group of donors, disulfide as acceptor;peptide disulfide oxidoreductase activity;protein disulfide oxidoreductase activity	cell part;cytoplasm;cytoplasmic part;cytosol;extracellular membrane-bounded organelle;extracellular organelle;extracellular region part;extracellular vesicular exosome;intracellular membrane-bounded organelle;intracellular organelle;intracellular organelle part;intracellular part;membrane-bounded organelle;membrane-bounded vesicle;mitochondrion;nuclear part;nucleoplasm;nucleus;organelle;organelle…	biological regulation;biosynthetic process;cell communication;cell proliferation;cell-cell signaling;cellular component movement;cellular homeostasis;cellular metabolic process;cellular nitrogen compound metabolic process;cellular process;glycerol ether metabolic process;homeostatic process;immune system process;macromolecule metabolic process;metabolic process;nitrogen compound metabolic process…	cell part;cytoplasm;cytosol;extracellular organelle;intracellular membrane-bounded organelle;intracellular organelle;mitochondrion;nucleoplasm;nucleus;organelle;vesicle		Thioredoxin	ABRAHAM_ALPC_VS_MULTIPLE_MYELOMA_DN;BENPORATH_MYC_TARGETS_WITH_EBOX;BERENJENO_TRANSFORMED_BY_RHOA_UP;BLALOCK_ALZHEIMERS_DISEASE_DN;BOHN_PRIMARY_IMMUNODEFICIENCY_SYNDROM_UP;BOYAULT_LIVER_CANCER_SUBCLASS_G3_UP;CAGCTG_V$AP4_Q5;CELL_CELL_SIGNALING;CELL_PROLIFERATION_GO_0008283;CHICAS_RB1_TARGETS_CONFLUENT;chr9q31;DAIRKEE_CANCER_PRONE_RESPONSE_BPA_E2;DANG_BOUND_BY_MYC;DANG_MYC_TARGETS_UP;DANG_REGULATE…	3D-structure;Acetylation;Activator;Alternativesplicing;Completeproteome;Cytoplasm;Directproteinsequencing;Disulfidebond;Electrontransport;Nucleus;Redox-activecenter;Referenceproteome;Secreted;S-nitrosylation;Transcription;Transcriptionregulation;Transport;Ublconjugation	1	9	9	9	886	886	886	11737	0	20717	329580000000	1190	2733900000	3285300000	8377300000	7559600000	3934100000	7429100000	1499700000	2664000000	2757300000	2313200000	1818100000	2711400000	340320000000000	338247000000000
31.6925	32.5767	32.2025	32.4005	32.2566	32.1474	actin cytoskeleton organization;actin filament-based process;activation of phospholipase C activity;activation of protein kinase A activity;activation of protein kinase activity;actomyosin structure organization;anatomical structure formation involved in morphogenesis;biological regulation;blood coagulation;cardiac muscle cell proliferation;cell cycle phase;cell cycle process;cell proliferation;c…	adenyl nucleotide binding;adenyl ribonucleotide binding;AMP binding;binding;cAMP binding;cAMP-dependent protein kinase inhibitor activity;cAMP-dependent protein kinase regulator activity;cyclic nucleotide binding;enzyme binding;enzyme inhibitor activity;enzyme regulator activity;kinase binding;kinase inhibitor activity;kinase regulator activity;nucleotide binding;protein binding;protein kinase A …	AMP-activated protein kinase complex;cAMP-dependent protein kinase complex;cell part;cytoplasmic part;cytosol;intracellular part;macromolecular complex;membrane;neuromuscular junction;plasma membrane;protein complex;synapse	anatomical structure formation involved in morphogenesis;biological regulation;cell proliferation;cellular component organization;cellular metabolic process;cellular process;coagulation;cytoskeleton organization;developmental process;energy reserve metabolic process;establishment of localization;fluid transport;generation of precursor metabolites and energy;homeostatic process;immune system proce…	cell part;cytosol;macromolecular complex;membrane;plasma membrane;protein complex;synapse	Apoptosis;Insulin signaling pathway	cNMP_binding;RIIa	ACEVEDO_LIVER_CANCER_UP;ALONSO_METASTASIS_UP;BAELDE_DIABETIC_NEPHROPATHY_DN;BENPORATH_CYCLING_GENES;BENPORATH_SOX2_TARGETS;BIOCARTA_AGPCR_PATHWAY;BIOCARTA_BAD_PATHWAY;BIOCARTA_CARM1_PATHWAY;BIOCARTA_CFTR_PATHWAY;BIOCARTA_CHREBP2_PATHWAY;BIOCARTA_CK1_PATHWAY;BIOCARTA_CREB_PATHWAY;BIOCARTA_CSK_PATHWAY;BIOCARTA_DREAM_PATHWAY;BIOCARTA_GATA3_PATHWAY;BIOCARTA_GPCR_PATHWAY;BIOCARTA_IGF1R_PATHWAY;BIOCART…	Acetylation;Alternativesplicing;cAMP;cAMP-binding;Cellmembrane;Completeproteome;Cushingsyndrome;Directproteinsequencing;Diseasemutation;Disulfidebond;Membrane;Nucleotide-binding;Phosphoprotein;Referenceproteome;Repeat	actin cytoskeleton organization;actin filament-based process;activation of phospholipase C activity;activation of protein kinase A activity;activation of protein kinase activity;actomyosin structure organization;anatomical structure formation involved in morphogenesis;biological regulation;blood coagulation;cardiac muscle cell proliferation;cell cycle phase;cell cycle process;cell proliferation;c…	adenyl nucleotide binding;adenyl ribonucleotide binding;AMP binding;binding;cAMP binding;cAMP-dependent protein kinase inhibitor activity;cAMP-dependent protein kinase regulator activity;cyclic nucleotide binding;enzyme binding;enzyme inhibitor activity;enzyme regulator activity;kinase binding;kinase inhibitor activity;kinase regulator activity;nucleotide binding;protein binding;protein kinase A …	AMP-activated protein kinase complex;cAMP-dependent protein kinase complex;cell part;cytoplasmic part;cytosol;intracellular part;macromolecular complex;membrane;neuromuscular junction;plasma membrane;protein complex;synapse	anatomical structure formation involved in morphogenesis;biological regulation;cell proliferation;cellular component organization;cellular metabolic process;cellular process;coagulation;cytoskeleton organization;developmental process;energy reserve metabolic process;establishment of localization;fluid transport;generation of precursor metabolites and energy;homeostatic process;immune system proce…	cell part;cytosol;macromolecular complex;membrane;plasma membrane;protein complex;synapse	Apoptosis;Insulin signaling pathway	cNMP_binding;RIIa	ACEVEDO_LIVER_CANCER_UP;ALONSO_METASTASIS_UP;BAELDE_DIABETIC_NEPHROPATHY_DN;BENPORATH_CYCLING_GENES;BENPORATH_SOX2_TARGETS;BIOCARTA_AGPCR_PATHWAY;BIOCARTA_BAD_PATHWAY;BIOCARTA_CARM1_PATHWAY;BIOCARTA_CFTR_PATHWAY;BIOCARTA_CHREBP2_PATHWAY;BIOCARTA_CK1_PATHWAY;BIOCARTA_CREB_PATHWAY;BIOCARTA_CSK_PATHWAY;BIOCARTA_DREAM_PATHWAY;BIOCARTA_GATA3_PATHWAY;BIOCARTA_GPCR_PATHWAY;BIOCARTA_IGF1R_PATHWAY;BIOCART…	Acetylation;Alternativesplicing;cAMP;cAMP-binding;Cellmembrane;Completeproteome;Cushingsyndrome;Directproteinsequencing;Diseasemutation;Disulfidebond;Membrane;Nucleotide-binding;Phosphoprotein;Referenceproteome;Repeat	1	23	23	20	606	606	546	42981	0	32331	96361000000	801	353970000	357170000	515210000	1408100000	559040000	644450000	74935000	359560000	177060000	181710000	152370000	288100000	315813000000000	321025000000000
[truncated: 291 more rows]
[truncated: 15 more columns]
